# Supplementary material for: Prenatal Skeletal Muscle Transcriptome Analysis Reveals Novel MicroRNA-mRNA Networks Associated with Intrauterine Growth Restriction in Pigs
Source: Cells. 2021 Apr 24;10(5):1007. doi: 10.3390/cells10051007 (PMC8145024; doi:10.3390/cells10051007)
Supplement: Supplementary file 1 [file cells-10-01007-s001.zip]

Archive with 6 entries (6 files):
- Table S1 - qPCR primers.xlsx
- Table S2 - Upregulated miRNAs and target genes.xlsx
- Table S3 - Downregulated miRNAs and target genes.xlsx
- Table S4 - BPs enriched by downregulated genes.xlsx
- Table S5 - KEGGs enriched by downregulated genes.xlsx
- Table S6 - Novel miRNA-mRNA networks.xlsx
