# Supplementary material for: Prenatal Skeletal Muscle Transcriptome Analysis Reveals Novel MicroRNA-mRNA Networks Associated with Intrauterine Growth Restriction in Pigs
Source: Cells. 2021 Apr 24;10(5):1007. doi: 10.3390/cells10051007 (PMC8145024; doi:10.3390/cells10051007)
Supplement: Supplementary file 1 [file cells-10-01007-s001.zip › Table S1 - qPCR primers.xlsx]

## Sheet: Sheet1
Supplementary table1
Primers sequences used for amplification in qPCR.
Name	primers for	primers rev
miR-210	GCTGTGCGTGTGACA	GTTTTTTTTTTTTTTTCAGCCGCT
miR-101	CGCAGGTACAGTACTGTG	GGTCCAGTTTTTTTTTTTTTTTCAGTT
miR-17-3p	CTGCAGTGAAGGCACTT	GGTCCAGTTTTTTTTTTTTTTTCTACA
miR-30a-5p	GCAGTGTAAACATCCTCGAC	TCCAGTTTTTTTTTTTTTTTCTTCCA
cel-miR-39-3p	GTCACCGGGTGTAAATCAG	GGTCCAGTTTTTTTTTTTTTTTCAAG
PGAM2_RT	TGGATGAGAAGCACCCCTAC	CTCTTGCCTGCCTTGATCTG
PPP3CA_RT	GCTGCATATCAGCAGTTGGA	AAGGCATACCCCAAAGAGGT
THRSP_RT	TTCCCTTCCTCTGAGAACCA	CCACTGGCCAGGTAACATCT
IGF1_RT	ATAGGGCGGGTATTGAGTG	TTCTCACTTCCCCCAGTAG
ACTB	GAGAAGCTCTGCTACGTCGC	CCTGATGTCCACGTCGCACT
GAPDH
