# Supplementary material for: Prenatal Skeletal Muscle Transcriptome Analysis Reveals Novel MicroRNA-mRNA Networks Associated with Intrauterine Growth Restriction in Pigs
Source: Cells. 2021 Apr 24;10(5):1007. doi: 10.3390/cells10051007 (PMC8145024; doi:10.3390/cells10051007)
Supplement: Supplementary file 1 [file cells-10-01007-s001.zip › Table S2 - Upregulated miRNAs and target genes.xlsx]

## Sheet: Sheet1
Supplementary table 2
A total of 3292 possible miRNA-mRNA pairs of 47 upregulated miRNAs and 326 potentially target downregulated genes
mirna	mirna	gene	Target Region	ENERGY	Correlation Coefficient
mir-210	ssc-mir-210	ABCB8	three_prime_UTR	-25.6	-0.567838
mir-210	ssc-mir-210	ABCB8	cds	-28.9	-0.567838
mir-29a	ssc-mir-29a	ABCB8	cds	-25.6	-0.497727
mir-29c	ssc-mir-29c	ABCB8	cds	-25.6	-0.494982
miR-29a-3p	ssc-miR-29a-3p	ABCB8	cds	-26.3	-0.491714
mir-708-5p	ssc-mir-708-5p	ABCB8	three_prime_UTR	-29.8	-0.450033
mir-708-5p	ssc-mir-708-5p	ABCB8	cds	-28.8	-0.450033
mir-324	ssc-mir-324	ABCB8	three_prime_UTR	-29.8	-0.42556
mir-143	ssc-mir-143	ABCB8	cds	-25.5	-0.417738
miR-143-3p	ssc-miR-143-3p	ABCB8	cds	-26.5	-0.4094
miR-143-3p	ssc-miR-143-3p	ABCB8	three_prime_UTR	-25.6	-0.4094
mir-187	ssc-mir-187	ABCB8	cds	-25.2	-0.360386
miR-143-3p	ssc-miR-143-3p	ABCG1	three_prime_UTR	-27.6	-0.608881
miR-143-3p	ssc-miR-143-3p	ABCG1	cds	-27.1	-0.608881
mir-503	ssc-mir-503	ABCG1	three_prime_UTR	-32.2	-0.548153
mir-503	ssc-mir-503	ABCG1	cds	-27.2	-0.548153
mir-143	ssc-mir-143	ABCG1	three_prime_UTR	-25.9	-0.533341
mir-143	ssc-mir-143	ABCG1	cds	-25.4	-0.533341
mir-101-1	ssc-mir-101-1	ABCG1	three_prime_UTR	-26.5	-0.479479
miR-19b-1-5p	hsa-miR-19b-1-5p	ABCG1	three_prime_UTR	-26.7	-0.443623
miR-19b-1-5p	hsa-miR-19b-1-5p	ABCG1	cds	-25.9	-0.443623
miR-15a-3p	hsa-miR-15a-3p	ABCG1	three_prime_UTR	-30.6	-0.441798
miR-15a-3p	hsa-miR-15a-3p	ABCG1	cds	-30.6	-0.441798
miR-188	ptr-miR-188	ABCG1	three_prime_UTR	-29.9	-0.42742
miR-188	ptr-miR-188	ABCG1	cds	-30.4	-0.42742
miR-449a	hsa-miR-449a	ABCG1	three_prime_UTR	-26.7	-0.408681
miR-188-5p	rno-miR-188-5p	ABCG1	cds	-30.5	-0.395601
miR-188-5p	rno-miR-188-5p	ABCG1	three_prime_UTR	-28.5	-0.395601
mir-34a	ssc-mir-34a	ABCG1	five_prime_UTR	-25.7	-0.365714
mir-34a	ssc-mir-34a	ABCG1	three_prime_UTR	-32	-0.365714
mir-34a	ssc-mir-34a	ABCG1	cds	-26.2	-0.365714
mir-708-5p	ssc-mir-708-5p	ABCG1	three_prime_UTR	-30.5	-0.318139
mir-708-5p	ssc-mir-708-5p	ABCG1	cds	-26.8	-0.318139
miR-17-3p	ssc-miR-17-3p	ABCG1	cds	-25.8	-0.300056
mir-210	ssc-mir-210	ACAT2	cds	-27	-0.624966
miR-143-3p	ssc-miR-143-3p	ACAT2	three_prime_UTR	-26.3	-0.498053
mir-30a	ssc-mir-30a	ACAT2	cds	-29.6	-0.407209
mir-217	ssc-mir-217	ACAT2	three_prime_UTR	-27.2	-0.371149
miR-17-3p	ssc-miR-17-3p	ACAT2	cds	-26	-0.362922
mir-199b	ssc-mir-199b	ACAT2	cds	-27.9	-0.351207
miR-24-2-5p	ssc-miR-24-2-5p	ACAT2	three_prime_UTR	-29.4	-0.338925
miR-15a-3p	hsa-miR-15a-3p	ACAT2	cds	-29.2	-0.31872
mir-199a-2	ssc-mir-199a-2	ACCSL	five_prime_UTR	-25.7	-0.599536
mir-210	ssc-mir-210	ACCSL	three_prime_UTR	-26.8	-0.523552
mir-210	ssc-mir-210	ACCSL	five_prime_UTR	-25.2	-0.523552
mir-210	ssc-mir-210	ACCSL	cds	-26.3	-0.523552
mir-34a	ssc-mir-34a	ACCSL	cds	-29.4	-0.462964
mir-497	ssc-mir-497	ACCSL	five_prime_UTR	-26	-0.46116
miR-449a	hsa-miR-449a	ACCSL	cds	-26.1	-0.444244
mir-708-5p	ssc-mir-708-5p	ACCSL	five_prime_UTR	-25.4	-0.399684
mir-708-5p	ssc-mir-708-5p	ACCSL	cds	-25.6	-0.399684
mir-107	ssc-mir-107	ACCSL	cds	-28.8	-0.398855
miR-19b-1-5p	hsa-miR-19b-1-5p	ACCSL	cds	-29.6	-0.395996
miR-188	ptr-miR-188	ACCSL	cds	-27	-0.315645
miR-19b-1-5p	hsa-miR-19b-1-5p	ACTG2	cds	-25.7	-0.587766
mir-30a	ssc-mir-30a	ACTG2	cds	-30	-0.370844
mir-34a	ssc-mir-34a	ACTG2	cds	-27.4	-0.365115
mir-210	ssc-mir-210	ADAMTS16	five_prime_UTR	-38.6	-0.818481
mir-210	ssc-mir-210	ADAMTS16	cds	-34.4	-0.818481
mir-210	ssc-mir-210	ADAMTS16	three_prime_UTR	-27.6	-0.818481
miR-29a-3p	ssc-miR-29a-3p	ADAMTS16	five_prime_UTR	-25.6	-0.617143
mir-34a	ssc-mir-34a	ADAMTS16	three_prime_UTR	-28	-0.588539
mir-34a	ssc-mir-34a	ADAMTS16	cds	-29.1	-0.588539
mir-34a	ssc-mir-34a	ADAMTS16	five_prime_UTR	-27.3	-0.588539
miR-147	rno-miR-147	ADAMTS16	cds	-25.5	-0.568778
mir-107	ssc-mir-107	ADAMTS16	five_prime_UTR	-25.5	-0.515934
miR-214-5p	ssc-miR-214-5p	ADAMTS16	cds	-33.1	-0.515826
miR-214-5p	ssc-miR-214-5p	ADAMTS16	five_prime_UTR	-25.9	-0.515826
miR-17-3p	ssc-miR-17-3p	ADAMTS16	five_prime_UTR	-26.5	-0.482705
miR-17-3p	ssc-miR-17-3p	ADAMTS16	three_prime_UTR	-25	-0.482705
miR-17-3p	ssc-miR-17-3p	ADAMTS16	cds	-26.6	-0.482705
mir-216	ssc-mir-216	ADAMTS16	five_prime_UTR	-25.5	-0.475521
mir-143	ssc-mir-143	ADAMTS16	cds	-25.9	-0.459417
mir-30a	ssc-mir-30a	ADAMTS16	three_prime_UTR	-26.8	-0.456392
mir-30a	ssc-mir-30a	ADAMTS16	cds	-27.7	-0.456392
miR-143-3p	ssc-miR-143-3p	ADAMTS16	cds	-26.1	-0.453288
miR-19b-1-5p	hsa-miR-19b-1-5p	ADAMTS16	five_prime_UTR	-31.1	-0.443141
miR-19b-1-5p	hsa-miR-19b-1-5p	ADAMTS16	cds	-29.3	-0.443141
mir-708-5p	ssc-mir-708-5p	ADAMTS16	five_prime_UTR	-25.7	-0.432325
mir-708-5p	ssc-mir-708-5p	ADAMTS16	cds	-25.4	-0.432325
mir-217	ssc-mir-217	ADAMTS16	five_prime_UTR	-27.8	-0.418267
miR-449a	hsa-miR-449a	ADAMTS16	five_prime_UTR	-29.3	-0.415978
miR-15a-3p	hsa-miR-15a-3p	ADAMTS16	cds	-33.4	-0.407653
miR-15a-3p	hsa-miR-15a-3p	ADAMTS16	five_prime_UTR	-25.4	-0.407653
mir-363	ssc-mir-363	ADAMTS16	three_prime_UTR	-26.6	-0.383544
mir-363	ssc-mir-363	ADAMTS16	five_prime_UTR	-25.1	-0.383544
miR-425-3p	ssc-miR-425-3p	ADAMTS16	cds	-29	-0.370481
mir-199a-2	ssc-mir-199a-2	ADAMTS16	cds	-28.5	-0.334204
miR-188-5p	rno-miR-188-5p	ADAMTS16	cds	-28.7	-0.3335
miR-188-5p	rno-miR-188-5p	ADAMTS16	three_prime_UTR	-25.2	-0.3335
miR-188	ptr-miR-188	ADAMTS16	cds	-31.4	-0.320665
miR-188	ptr-miR-188	ADAMTS16	five_prime_UTR	-25.4	-0.320665
mir-187	ssc-mir-187	ADAMTS16	five_prime_UTR	-30.8	-0.314818
mir-187	ssc-mir-187	ADAMTS16	cds	-27.3	-0.314818
mir-503	ssc-mir-503	ADAMTS16	three_prime_UTR	-34.4	-0.308492
mir-503	ssc-mir-503	ADAMTS16	five_prime_UTR	-29.1	-0.308492
mir-503	ssc-mir-503	ADAMTS16	cds	-28.2	-0.308492
miR-133a-5p	ssc-miR-133a-5p	ADAMTS16	three_prime_UTR	-29.6	-0.306542
mir-30a	ssc-mir-30a	ADAMTS17	cds	-27.5	-0.636554
mir-708-5p	ssc-mir-708-5p	ADAMTS17	five_prime_UTR	-27	-0.595146
mir-708-5p	ssc-mir-708-5p	ADAMTS17	three_prime_UTR	-25.2	-0.595146
mir-708-5p	ssc-mir-708-5p	ADAMTS17	cds	-25.2	-0.595146
miR-188	ptr-miR-188	ADAMTS17	three_prime_UTR	-30	-0.535128
miR-188	ptr-miR-188	ADAMTS17	cds	-27.6	-0.535128
miR-17-3p	ssc-miR-17-3p	ADAMTS17	cds	-27	-0.532427
miR-133a-5p	ssc-miR-133a-5p	ADAMTS17	cds	-25.2	-0.514672
mir-324	ssc-mir-324	ADAMTS17	three_prime_UTR	-25.3	-0.485928
miR-188-5p	rno-miR-188-5p	ADAMTS17	cds	-28	-0.48386
miR-188-5p	rno-miR-188-5p	ADAMTS17	three_prime_UTR	-26.5	-0.48386
mir-187	ssc-mir-187	ADAMTS17	three_prime_UTR	-25.4	-0.445792
mir-187	ssc-mir-187	ADAMTS17	cds	-25.1	-0.445792
mir-503	ssc-mir-503	ADAMTS17	cds	-30.7	-0.433613
miR-130a	ssc-miR-130a	ADAMTS17	cds	-26.8	-0.420283
miR-130a	ssc-miR-130a	ADAMTS17	three_prime_UTR	-25.7	-0.420283
mir-30e	ssc-mir-30e	ADAMTS17	cds	-28	-0.412782
miR-19b-1-5p	hsa-miR-19b-1-5p	ADAMTS17	cds	-27.2	-0.374871
miR-24-2-5p	ssc-miR-24-2-5p	ADAMTS17	three_prime_UTR	-28.2	-0.355234
mir-34a	ssc-mir-34a	ADAMTS17	five_prime_UTR	-25.5	-0.35236
mir-34a	ssc-mir-34a	ADAMTS17	three_prime_UTR	-28.2	-0.35236
mir-34a	ssc-mir-34a	ADAMTS17	cds	-26.8	-0.35236
mir-146a	ssc-mir-146a	ADAMTS17	three_prime_UTR	-26.2	-0.300872
miR-455-5p	ssc-miR-455-5p	ADAMTS17	cds	-25.4	-0.295335
mir-30a	ssc-mir-30a	ADAMTSL1	cds	-30.7	-0.498627
mir-503	ssc-mir-503	ADAMTSL1	cds	-27.5	-0.36325
mir-503	ssc-mir-503	ADAMTSL1	three_prime_UTR	-28.3	-0.36325
miR-188	ptr-miR-188	ADAMTSL1	cds	-32.4	-0.34882
miR-188	ptr-miR-188	ADAMTSL1	three_prime_UTR	-30.7	-0.34882
miR-19b-1-5p	hsa-miR-19b-1-5p	ADAMTSL1	cds	-27.6	-0.342285
miR-188-5p	rno-miR-188-5p	ADAMTSL1	cds	-31.9	-0.341144
miR-188-5p	rno-miR-188-5p	ADAMTSL1	three_prime_UTR	-25.5	-0.341144
miR-24-2-5p	ssc-miR-24-2-5p	ADAMTSL1	cds	-26.9	-0.300068
mir-199a-2	ssc-mir-199a-2	ADCY2	three_prime_UTR	-25.4	-0.536823
miR-449a	hsa-miR-449a	ADCY2	cds	-25.6	-0.506565
mir-30a	ssc-mir-30a	ADCY2	three_prime_UTR	-29.5	-0.491435
mir-30a	ssc-mir-30a	ADCY2	cds	-27.2	-0.491435
mir-324	ssc-mir-324	ADCY2	cds	-29.3	-0.486041
mir-324	ssc-mir-324	ADCY2	three_prime_UTR	-26.8	-0.486041
mir-210	ssc-mir-210	ADCY2	cds	-28.6	-0.484985
mir-34a	ssc-mir-34a	ADCY2	three_prime_UTR	-29.1	-0.460927
mir-34a	ssc-mir-34a	ADCY2	cds	-26.9	-0.460927
miR-143-3p	ssc-miR-143-3p	ADCY2	three_prime_UTR	-25.7	-0.44413
miR-720	hsa-miR-720	ADCY2	cds	-26.4	-0.419866
miR-15a-3p	hsa-miR-15a-3p	ADCY2	cds	-29.2	-0.341208
miR-15a-3p	hsa-miR-15a-3p	ADCY2	three_prime_UTR	-27.6	-0.341208
mir-194-5p	ssc-mir-194-5p	ADCY2	cds	-26.1	-0.340683
miR-214-5p	ssc-miR-214-5p	ADCY2	three_prime_UTR	-25.5	-0.299988
mir-324	ssc-mir-324	ADCYAP1R1	three_prime_UTR	-26.5	-0.58069
mir-34a	ssc-mir-34a	ADCYAP1R1	three_prime_UTR	-30.4	-0.562287
mir-34a	ssc-mir-34a	ADCYAP1R1	five_prime_UTR	-25	-0.562287
mir-30a	ssc-mir-30a	ADCYAP1R1	three_prime_UTR	-31.7	-0.559408
mir-30a	ssc-mir-30a	ADCYAP1R1	cds	-27.4	-0.559408
mir-30e	ssc-mir-30e	ADCYAP1R1	cds	-27.5	-0.517953
mir-30e	ssc-mir-30e	ADCYAP1R1	three_prime_UTR	-25.8	-0.517953
miR-17-3p	ssc-miR-17-3p	ADCYAP1R1	five_prime_UTR	-25	-0.511391
miR-449a	hsa-miR-449a	ADCYAP1R1	three_prime_UTR	-26.6	-0.440665
miR-449a	hsa-miR-449a	ADCYAP1R1	cds	-26.6	-0.440665
mir-363	ssc-mir-363	ADCYAP1R1	five_prime_UTR	-25.1	-0.440622
mir-143	ssc-mir-143	ADCYAP1R1	cds	-29.5	-0.431684
mir-142-5p	ssc-mir-142-5p	ADCYAP1R1	five_prime_UTR	-26	-0.429812
miR-143-3p	ssc-miR-143-3p	ADCYAP1R1	cds	-31.9	-0.404308
miR-214-5p	ssc-miR-214-5p	ADCYAP1R1	five_prime_UTR	-30	-0.394646
miR-214-5p	ssc-miR-214-5p	ADCYAP1R1	three_prime_UTR	-26.5	-0.394646
miR-214-5p	ssc-miR-214-5p	ADCYAP1R1	cds	-25.6	-0.394646
miR-15a-3p	hsa-miR-15a-3p	ADCYAP1R1	three_prime_UTR	-31.2	-0.387849
miR-425-3p	ssc-miR-425-3p	ADCYAP1R1	three_prime_UTR	-30.8	-0.384424
miR-425-3p	ssc-miR-425-3p	ADCYAP1R1	cds	-26.6	-0.384424
mir-708-5p	ssc-mir-708-5p	ADCYAP1R1	cds	-29.2	-0.377671
mir-708-5p	ssc-mir-708-5p	ADCYAP1R1	three_prime_UTR	-25.6	-0.377671
miR-188	ptr-miR-188	ADCYAP1R1	three_prime_UTR	-32.3	-0.369043
miR-188	ptr-miR-188	ADCYAP1R1	five_prime_UTR	-26.4	-0.369043
miR-130a	ssc-miR-130a	ADCYAP1R1	cds	-25.3	-0.334163
mir-16-2	ssc-mir-16-2	ADCYAP1R1	three_prime_UTR	-25.3	-0.316447
miR-188-5p	rno-miR-188-5p	ADCYAP1R1	three_prime_UTR	-27.2	-0.305546
mir-101-1	ssc-mir-101-1	ADCYAP1R1	three_prime_UTR	-26.4	-0.304586
mir-30a	ssc-mir-30a	ADGRA2	cds	-27	-0.754193
mir-363	ssc-mir-363	ADGRA2	three_prime_UTR	-29.3	-0.682294
miR-188	ptr-miR-188	ADGRA2	three_prime_UTR	-29.4	-0.560661
miR-188	ptr-miR-188	ADGRA2	cds	-30.4	-0.560661
miR-133a-5p	ssc-miR-133a-5p	ADGRA2	cds	-26.1	-0.536325
miR-188-5p	rno-miR-188-5p	ADGRA2	cds	-29.9	-0.497852
miR-188-5p	rno-miR-188-5p	ADGRA2	three_prime_UTR	-28.9	-0.497852
mir-503	ssc-mir-503	ADGRA2	cds	-33.6	-0.482702
mir-503	ssc-mir-503	ADGRA2	three_prime_UTR	-28.4	-0.482702
miR-17-3p	ssc-miR-17-3p	ADGRA2	cds	-27.8	-0.474961
mir-708-5p	ssc-mir-708-5p	ADGRA2	three_prime_UTR	-27.3	-0.469632
mir-708-5p	ssc-mir-708-5p	ADGRA2	cds	-25.7	-0.469632
mir-34a	ssc-mir-34a	ADGRA2	cds	-30.3	-0.44837
mir-34a	ssc-mir-34a	ADGRA2	three_prime_UTR	-28.9	-0.44837
mir-217	ssc-mir-217	ADGRA2	cds	-26.5	-0.429708
mir-199a-2	ssc-mir-199a-2	ADGRA2	cds	-27.5	-0.426684
miR-19b-1-5p	hsa-miR-19b-1-5p	ADGRA2	cds	-29.5	-0.376845
mir-324	ssc-mir-324	ADGRA2	cds	-27.2	-0.354483
miR-425-3p	ssc-miR-425-3p	ADGRA2	three_prime_UTR	-33	-0.336513
miR-425-3p	ssc-miR-425-3p	ADGRA2	cds	-27	-0.336513
mir-210	ssc-mir-210	ADGRA2	cds	-32	-0.314597
miR-720	hsa-miR-720	ADGRA2	cds	-27.4	-0.2979
miR-720	hsa-miR-720	ADGRE5	three_prime_UTR	-25.2	-0.611135
miR-720	hsa-miR-720	ADGRE5	cds	-26.5	-0.611135
miR-143-3p	ssc-miR-143-3p	ADGRE5	cds	-27.5	-0.58276
mir-30a	ssc-mir-30a	ADGRE5	cds	-25.8	-0.575414
mir-143	ssc-mir-143	ADGRE5	cds	-25.8	-0.561285
mir-708-5p	ssc-mir-708-5p	ADGRE5	cds	-29	-0.451947
mir-363	ssc-mir-363	ADGRE5	cds	-25.9	-0.425665
mir-199a-2	ssc-mir-199a-2	ADGRE5	three_prime_UTR	-27.3	-0.420338
mir-199a-2	ssc-mir-199a-2	ADGRE5	cds	-27.5	-0.420338
mir-101-1	ssc-mir-101-1	ADGRE5	cds	-25.9	-0.371121
mir-34a	ssc-mir-34a	ADGRE5	five_prime_UTR	-27.7	-0.35885
mir-34a	ssc-mir-34a	ADGRE5	cds	-26.4	-0.35885
miR-29a-3p	ssc-miR-29a-3p	ADGRE5	three_prime_UTR	-25.7	-0.358219
miR-19b-1-5p	hsa-miR-19b-1-5p	ADGRE5	cds	-25.6	-0.355515
miR-17-3p	ssc-miR-17-3p	ADGRE5	five_prime_UTR	-28.1	-0.340541
miR-17-3p	ssc-miR-17-3p	ADGRE5	cds	-25.3	-0.340541
miR-449a	hsa-miR-449a	ADGRE5	cds	-26.1	-0.33864
mir-210	ssc-mir-210	ADGRE5	five_prime_UTR	-26	-0.329887
mir-210	ssc-mir-210	ADGRE5	three_prime_UTR	-25.3	-0.329887
mir-210	ssc-mir-210	ADGRE5	cds	-26.5	-0.329887
mir-503	ssc-mir-503	ADGRE5	cds	-30.4	-0.307409
mir-29c	ssc-mir-29c	ADGRE5	three_prime_UTR	-25.1	-0.297143
miR-19b-1-5p	hsa-miR-19b-1-5p	ADRA1A	cds	-28.2	-0.495519
mir-210	ssc-mir-210	ADRA1A	five_prime_UTR	-29.2	-0.421865
mir-708-5p	ssc-mir-708-5p	ADRA1A	five_prime_UTR	-26.7	-0.377752
mir-324	ssc-mir-324	ADRA1A	cds	-27.6	-0.367191
mir-30a	ssc-mir-30a	ADRA1A	cds	-32.1	-0.363976
miR-143-3p	ssc-miR-143-3p	ADRA1A	cds	-25.3	-0.319857
miR-188	ptr-miR-188	AGPAT4	three_prime_UTR	-25.5	-0.485706
mir-708-5p	ssc-mir-708-5p	AGPAT4	cds	-29.3	-0.461538
mir-210	ssc-mir-210	AGPAT4	cds	-29.9	-0.397028
mir-210	ssc-mir-210	AGPAT4	three_prime_UTR	-25.6	-0.397028
mir-324	ssc-mir-324	AGPAT4	three_prime_UTR	-26.4	-0.373399
mir-30a	ssc-mir-30a	AGPAT4	cds	-25.3	-0.352678
miR-720	hsa-miR-720	AGPAT4	three_prime_UTR	-25.9	-0.349511
mir-34a	ssc-mir-34a	AGPAT4	three_prime_UTR	-33	-0.308797
mir-34a	ssc-mir-34a	AGPAT4	cds	-30.6	-0.308797
miR-143-3p	ssc-miR-143-3p	AHCYL2	three_prime_UTR	-25.5	-0.478133
mir-34a	ssc-mir-34a	AHCYL2	three_prime_UTR	-28.2	-0.473167
mir-30a	ssc-mir-30a	AHCYL2	three_prime_UTR	-25.5	-0.451873
mir-708-5p	ssc-mir-708-5p	AHCYL2	cds	-26	-0.34438
miR-449a	hsa-miR-449a	AHCYL2	cds	-25.2	-0.328803
miR-449a	hsa-miR-449a	AHCYL2	three_prime_UTR	-25.7	-0.328803
mir-503	ssc-mir-503	AHCYL2	cds	-32.5	-0.302908
mir-503	ssc-mir-503	AHCYL2	three_prime_UTR	-30.4	-0.302908
mir-324	ssc-mir-324	AHCYL2	three_prime_UTR	-25.3	-0.297571
mir-30a	ssc-mir-30a	AKR1A1	cds	-28	-0.638582
mir-363	ssc-mir-363	AKR1A1	cds	-27.8	-0.62191
mir-216	ssc-mir-216	AKR1A1	cds	-25.6	-0.593323
mir-503	ssc-mir-503	AKR1A1	cds	-27.4	-0.592883
mir-34a	ssc-mir-34a	AKR1A1	cds	-29.4	-0.547863
mir-199a-2	ssc-mir-199a-2	AKR1A1	cds	-25.8	-0.546691
miR-425-3p	ssc-miR-425-3p	AKR1A1	cds	-25.2	-0.518122
miR-449a	hsa-miR-449a	AKR1A1	cds	-26.3	-0.481574
mir-16-2	ssc-mir-16-2	AKR1A1	cds	-28.4	-0.340365
mir-210	ssc-mir-210	AKR1B1	cds	-28.6	-0.455382
mir-210	ssc-mir-210	AKR1B1	five_prime_UTR	-25.4	-0.455382
mir-143	ssc-mir-143	AKR1B1	five_prime_UTR	-25.4	-0.412012
miR-143-3p	ssc-miR-143-3p	AKR1B1	five_prime_UTR	-27.1	-0.407982
mir-708-5p	ssc-mir-708-5p	AKR1B1	cds	-31.1	-0.320919
mir-210	ssc-mir-210	ALDH2	cds	-25.3	-0.654713
mir-199a-2	ssc-mir-199a-2	ALDH2	three_prime_UTR	-25.1	-0.551079
mir-30a	ssc-mir-30a	ALDH2	cds	-25.5	-0.526894
mir-30a	ssc-mir-30a	ALDH2	three_prime_UTR	-25.3	-0.526894
miR-449a	hsa-miR-449a	ALDH2	cds	-27.4	-0.520208
miR-449a	hsa-miR-449a	ALDH2	three_prime_UTR	-27.6	-0.520208
miR-455-5p	ssc-miR-455-5p	ALDH2	three_prime_UTR	-28.9	-0.519479
mir-187	ssc-mir-187	ALDH2	cds	-29.2	-0.497779
mir-34a	ssc-mir-34a	ALDH2	three_prime_UTR	-27.5	-0.466474
mir-34a	ssc-mir-34a	ALDH2	cds	-25.8	-0.466474
mir-216	ssc-mir-216	ALDH2	cds	-25.8	-0.449727
miR-122-3p	ssc-miR-122-3p	ALDH2	three_prime_UTR	-25.5	-0.348895
miR-133a-5p	ssc-miR-133a-5p	ALDH2	three_prime_UTR	-28.9	-0.344715
miR-188	ptr-miR-188	ALDH2	cds	-29.7	-0.33932
miR-188	ptr-miR-188	ALDH2	three_prime_UTR	-25.8	-0.33932
miR-188-5p	rno-miR-188-5p	ALDH2	cds	-29.2	-0.300837
miR-188-5p	rno-miR-188-5p	ALDH2	three_prime_UTR	-28.2	-0.300837
mir-210	ssc-mir-210	ALDH4A1	cds	-27.3	-0.724722
mir-30e	ssc-mir-30e	ALDH4A1	cds	-26.2	-0.697851
mir-30a	ssc-mir-30a	ALDH4A1	cds	-30	-0.617215
mir-34a	ssc-mir-34a	ALDH4A1	cds	-30.2	-0.612137
mir-216	ssc-mir-216	ALDH4A1	three_prime_UTR	-26.7	-0.597418
mir-324	ssc-mir-324	ALDH4A1	three_prime_UTR	-25.2	-0.493249
miR-449a	hsa-miR-449a	ALDH4A1	cds	-27.6	-0.477481
miR-449a	hsa-miR-449a	ALDH4A1	three_prime_UTR	-25.5	-0.477481
mir-708-5p	ssc-mir-708-5p	ALDH4A1	three_prime_UTR	-27.1	-0.439126
mir-708-5p	ssc-mir-708-5p	ALDH4A1	cds	-26.7	-0.439126
miR-19b-1-5p	hsa-miR-19b-1-5p	ALDH4A1	three_prime_UTR	-25.4	-0.390687
miR-17-3p	ssc-miR-17-3p	ALDH4A1	cds	-27.3	-0.390626
mir-503	ssc-mir-503	ALDH4A1	three_prime_UTR	-29.2	-0.350283
mir-503	ssc-mir-503	ALDH4A1	cds	-29.3	-0.350283
miR-188	ptr-miR-188	ALDH4A1	three_prime_UTR	-29.1	-0.326994
miR-188	ptr-miR-188	ALDH4A1	cds	-27.5	-0.326994
miR-15a-3p	hsa-miR-15a-3p	ALDH4A1	cds	-30.4	-0.320701
miR-15a-3p	hsa-miR-15a-3p	ALDH4A1	three_prime_UTR	-29.1	-0.320701
mir-16-2	ssc-mir-16-2	ALDH4A1	cds	-25.1	-0.319375
mir-34a	ssc-mir-34a	AMOTL1	five_prime_UTR	-27.1	-0.774948
mir-34a	ssc-mir-34a	AMOTL1	cds	-29.6	-0.774948
mir-34a	ssc-mir-34a	AMOTL1	three_prime_UTR	-29.5	-0.774948
mir-210	ssc-mir-210	AMOTL1	cds	-30.3	-0.708225
mir-210	ssc-mir-210	AMOTL1	three_prime_UTR	-28.3	-0.708225
mir-497	ssc-mir-497	AMOTL1	cds	-25.8	-0.692932
mir-30a	ssc-mir-30a	AMOTL1	cds	-27.5	-0.672896
mir-30a	ssc-mir-30a	AMOTL1	three_prime_UTR	-25.7	-0.672896
miR-17-3p	ssc-miR-17-3p	AMOTL1	three_prime_UTR	-28.1	-0.669891
miR-17-3p	ssc-miR-17-3p	AMOTL1	cds	-27.5	-0.669891
mir-363	ssc-mir-363	AMOTL1	three_prime_UTR	-28	-0.6256
miR-133a-5p	ssc-miR-133a-5p	AMOTL1	cds	-25.8	-0.616404
miR-188	ptr-miR-188	AMOTL1	three_prime_UTR	-33.2	-0.539669
miR-188-5p	rno-miR-188-5p	AMOTL1	three_prime_UTR	-27.3	-0.530653
mir-187	ssc-mir-187	AMOTL1	three_prime_UTR	-36.3	-0.510939
mir-187	ssc-mir-187	AMOTL1	five_prime_UTR	-25.1	-0.510939
mir-708-5p	ssc-mir-708-5p	AMOTL1	cds	-28.7	-0.502688
mir-708-5p	ssc-mir-708-5p	AMOTL1	three_prime_UTR	-29.1	-0.502688
mir-503	ssc-mir-503	AMOTL1	cds	-35.1	-0.472123
mir-503	ssc-mir-503	AMOTL1	five_prime_UTR	-26.6	-0.472123
mir-503	ssc-mir-503	AMOTL1	three_prime_UTR	-30.4	-0.472123
mir-16-2	ssc-mir-16-2	AMOTL1	three_prime_UTR	-25	-0.426109
miR-19b-1-5p	hsa-miR-19b-1-5p	AMOTL1	three_prime_UTR	-27.7	-0.415312
miR-19b-1-5p	hsa-miR-19b-1-5p	AMOTL1	cds	-25	-0.415312
miR-130a	ssc-miR-130a	AMOTL1	three_prime_UTR	-27.6	-0.389086
miR-15a-3p	hsa-miR-15a-3p	AMOTL1	cds	-27.7	-0.373278
miR-15a-3p	hsa-miR-15a-3p	AMOTL1	three_prime_UTR	-26.4	-0.373278
miR-214-5p	ssc-miR-214-5p	AMOTL1	cds	-27.3	-0.326363
miR-720	hsa-miR-720	AMOTL1	cds	-25	-0.299257
miR-720	hsa-miR-720	AMOTL1	three_prime_UTR	-26.2	-0.299257
mir-30a	ssc-mir-30a	ANGEL1	three_prime_UTR	-27.2	-0.659969
mir-210	ssc-mir-210	ANGEL1	cds	-25.6	-0.594198
mir-210	ssc-mir-210	ANGEL1	three_prime_UTR	-25.5	-0.594198
miR-143-3p	ssc-miR-143-3p	ANGEL1	three_prime_UTR	-25.4	-0.527269
miR-19b-1-5p	hsa-miR-19b-1-5p	ANGEL1	cds	-29.9	-0.465038
miR-19b-1-5p	hsa-miR-19b-1-5p	ANGEL1	three_prime_UTR	-28.2	-0.465038
miR-455-5p	ssc-miR-455-5p	ANGEL1	cds	-26.6	-0.445884
mir-34a	ssc-mir-34a	ANGEL1	three_prime_UTR	-26.7	-0.44062
mir-34a	ssc-mir-34a	ANGEL1	cds	-27.8	-0.44062
mir-199a-2	ssc-mir-199a-2	ANGEL1	three_prime_UTR	-33.8	-0.435101
mir-199a-2	ssc-mir-199a-2	ANGEL1	cds	-26.8	-0.435101
mir-29a	ssc-mir-29a	ANGEL1	cds	-25.5	-0.42463
mir-708-5p	ssc-mir-708-5p	ANGEL1	three_prime_UTR	-28.5	-0.424232
mir-708-5p	ssc-mir-708-5p	ANGEL1	cds	-27.8	-0.424232
mir-29c	ssc-mir-29c	ANGEL1	cds	-25.5	-0.419698
miR-29a-3p	ssc-miR-29a-3p	ANGEL1	cds	-26.2	-0.416992
miR-720	hsa-miR-720	ANGEL1	three_prime_UTR	-28.2	-0.400067
miR-720	hsa-miR-720	ANGEL1	cds	-25.3	-0.400067
miR-17-3p	ssc-miR-17-3p	ANGEL1	cds	-26.7	-0.386686
miR-17-3p	ssc-miR-17-3p	ANGEL1	three_prime_UTR	-26.5	-0.386686
miR-147	rno-miR-147	ANGEL1	cds	-26.2	-0.377563
miR-449a	hsa-miR-449a	ANGEL1	three_prime_UTR	-29.5	-0.366734
miR-188	ptr-miR-188	ANGEL1	three_prime_UTR	-32.2	-0.358199
miR-133a-5p	ssc-miR-133a-5p	ANGEL1	three_prime_UTR	-26	-0.330385
miR-133a-5p	ssc-miR-133a-5p	ANGEL1	cds	-25	-0.330385
mir-18b	ssc-mir-18b	ANGEL1	cds	-25	-0.326796
miR-188-5p	rno-miR-188-5p	ANGEL1	three_prime_UTR	-31.7	-0.308701
miR-425-3p	ssc-miR-425-3p	ANGEL1	cds	-25.1	-0.303813
mir-30e	ssc-mir-30e	AOC2	three_prime_UTR	-25.6	-0.631078
miR-19b-1-5p	hsa-miR-19b-1-5p	AOC2	three_prime_UTR	-26.3	-0.566173
mir-101-1	ssc-mir-101-1	AOC2	three_prime_UTR	-28.7	-0.506895
miR-449a	hsa-miR-449a	AOC2	three_prime_UTR	-25.4	-0.457084
mir-29c	ssc-mir-29c	AOC2	three_prime_UTR	-25.6	-0.448728
miR-29a-3p	ssc-miR-29a-3p	AOC2	three_prime_UTR	-26.3	-0.423593
mir-29a	ssc-mir-29a	AOC2	three_prime_UTR	-25.6	-0.420122
mir-30a	ssc-mir-30a	AOC2	three_prime_UTR	-25.2	-0.392689
mir-210	ssc-mir-210	AOC2	three_prime_UTR	-31.5	-0.380917
mir-210	ssc-mir-210	AP2M1	five_prime_UTR	-28.8	-0.57231
miR-143-3p	ssc-miR-143-3p	AP2M1	three_prime_UTR	-29.7	-0.487757
miR-143-3p	ssc-miR-143-3p	AP2M1	cds	-25.5	-0.487757
mir-30a	ssc-mir-30a	AP2M1	cds	-27.9	-0.475015
mir-143	ssc-mir-143	AP2M1	three_prime_UTR	-28	-0.473479
mir-187	ssc-mir-187	AP2M1	five_prime_UTR	-27.4	-0.364408
mir-503	ssc-mir-503	AP2M1	cds	-27.1	-0.337028
mir-34a	ssc-mir-34a	AP2M1	five_prime_UTR	-31.5	-0.335713
mir-34a	ssc-mir-34a	AP2M1	cds	-25.3	-0.335713
miR-188	ptr-miR-188	AP2M1	three_prime_UTR	-28.2	-0.323457
miR-15a-3p	hsa-miR-15a-3p	AP2M1	three_prime_UTR	-25	-0.314547
mir-30a	ssc-mir-30a	APMAP	cds	-26	-0.650512
miR-449a	hsa-miR-449a	APMAP	three_prime_UTR	-28.4	-0.591751
mir-503	ssc-mir-503	APMAP	cds	-27.1	-0.539831
mir-503	ssc-mir-503	APMAP	three_prime_UTR	-27	-0.539831
mir-34a	ssc-mir-34a	APMAP	cds	-27.9	-0.536201
mir-34a	ssc-mir-34a	APMAP	three_prime_UTR	-26.5	-0.536201
miR-24-2-5p	ssc-miR-24-2-5p	APMAP	three_prime_UTR	-25.1	-0.453467
miR-188	ptr-miR-188	APMAP	three_prime_UTR	-31.3	-0.446134
miR-188	ptr-miR-188	APMAP	cds	-27.2	-0.446134
mir-324	ssc-mir-324	APMAP	three_prime_UTR	-25	-0.413515
mir-107	ssc-mir-107	APMAP	three_prime_UTR	-25	-0.374852
mir-16-2	ssc-mir-16-2	APMAP	cds	-25.5	-0.362974
miR-188-5p	rno-miR-188-5p	APMAP	three_prime_UTR	-30.8	-0.340133
miR-188-5p	rno-miR-188-5p	APMAP	cds	-26.6	-0.340133
miR-720	hsa-miR-720	APMAP	three_prime_UTR	-26.3	-0.296152
mir-210	ssc-mir-210	ARG2	five_prime_UTR	-29	-0.762756
mir-324	ssc-mir-324	ARG2	three_prime_UTR	-26.1	-0.540463
miR-214-5p	ssc-miR-214-5p	ARG2	five_prime_UTR	-25.3	-0.468202
mir-34a	ssc-mir-34a	ARG2	cds	-28.9	-0.389815
mir-30a	ssc-mir-30a	ARG2	three_prime_UTR	-30.1	-0.388552
mir-210	ssc-mir-210	ASB2	cds	-33.5	-0.49312
mir-210	ssc-mir-210	ASB2	three_prime_UTR	-25.9	-0.49312
miR-29a-3p	ssc-miR-29a-3p	ASB2	three_prime_UTR	-25.5	-0.400939
mir-30a	ssc-mir-30a	ASB2	cds	-26.5	-0.391295
miR-720	hsa-miR-720	ASB2	three_prime_UTR	-27.9	-0.340866
miR-720	hsa-miR-720	ASB2	cds	-26	-0.340866
mir-30a	ssc-mir-30a	ASCC2	five_prime_UTR	-25.8	-0.518832
mir-30a	ssc-mir-30a	ASCC2	three_prime_UTR	-27.2	-0.518832
mir-503	ssc-mir-503	ASCC2	cds	-32	-0.489962
mir-210	ssc-mir-210	ASCC2	five_prime_UTR	-26	-0.457093
miR-455-5p	ssc-miR-455-5p	ASCC2	three_prime_UTR	-26.6	-0.454828
miR-15a-3p	hsa-miR-15a-3p	ASCC2	five_prime_UTR	-29.2	-0.448382
miR-449a	hsa-miR-449a	ASCC2	cds	-25.6	-0.423491
miR-17-3p	ssc-miR-17-3p	ASCC2	cds	-26.8	-0.417403
mir-34a	ssc-mir-34a	ASCC2	five_prime_UTR	-27.7	-0.412775
mir-34a	ssc-mir-34a	ASCC2	cds	-27.3	-0.412775
mir-199a-2	ssc-mir-199a-2	ASCC2	five_prime_UTR	-26	-0.356598
miR-188	ptr-miR-188	ASCC2	three_prime_UTR	-30.1	-0.348184
miR-188-5p	rno-miR-188-5p	ASCC2	cds	-29.7	-0.331979
miR-24-2-5p	ssc-miR-24-2-5p	ASCC2	cds	-25	-0.321418
miR-720	hsa-miR-720	ASCC2	three_prime_UTR	-31.3	-0.318179
miR-130a	ssc-miR-130a	ASCC2	cds	-27.7	-0.310904
miR-214-5p	ssc-miR-214-5p	ASCC2	three_prime_UTR	-32.2	-0.300801
miR-214-5p	ssc-miR-214-5p	ASCC2	cds	-25.7	-0.300801
mir-210	ssc-mir-210	ATP2A1	cds	-26.3	-0.600258
miR-720	hsa-miR-720	ATP2A1	cds	-28.6	-0.545632
mir-29c	ssc-mir-29c	ATP2A1	cds	-27.2	-0.533741
miR-29a-3p	ssc-miR-29a-3p	ATP2A1	cds	-27.9	-0.49645
mir-29a	ssc-mir-29a	ATP2A1	cds	-27.2	-0.493396
miR-143-3p	ssc-miR-143-3p	ATP2A1	cds	-25.9	-0.441139
miR-449a	hsa-miR-449a	ATP2A1	cds	-26.4	-0.412162
mir-34a	ssc-mir-34a	ATP2A1	three_prime_UTR	-26.3	-0.350422
mir-34a	ssc-mir-34a	ATP2A1	cds	-27.9	-0.350422
miR-720	hsa-miR-720	ATP9A	three_prime_UTR	-27	-0.682293
mir-30a	ssc-mir-30a	ATP9A	cds	-26.3	-0.615899
mir-30a	ssc-mir-30a	ATP9A	three_prime_UTR	-25.8	-0.615899
mir-194-5p	ssc-mir-194-5p	ATP9A	three_prime_UTR	-26.7	-0.583427
mir-363	ssc-mir-363	ATP9A	three_prime_UTR	-25.3	-0.508229
miR-188-5p	rno-miR-188-5p	ATP9A	three_prime_UTR	-32.8	-0.488784
miR-188-5p	rno-miR-188-5p	ATP9A	cds	-27.9	-0.488784
mir-497	ssc-mir-497	ATP9A	three_prime_UTR	-27.4	-0.483903
mir-199a-2	ssc-mir-199a-2	ATP9A	cds	-27	-0.482487
mir-199a-2	ssc-mir-199a-2	ATP9A	three_prime_UTR	-25.3	-0.482487
miR-188	ptr-miR-188	ATP9A	three_prime_UTR	-33.3	-0.47242
miR-133a-5p	ssc-miR-133a-5p	ATP9A	cds	-25.7	-0.461902
miR-143-3p	ssc-miR-143-3p	ATP9A	three_prime_UTR	-25.2	-0.453729
mir-34a	ssc-mir-34a	ATP9A	three_prime_UTR	-29.6	-0.440449
mir-34a	ssc-mir-34a	ATP9A	cds	-25.4	-0.440449
mir-30e	ssc-mir-30e	ATP9A	cds	-25.6	-0.429812
mir-187	ssc-mir-187	ATP9A	three_prime_UTR	-26.5	-0.418008
miR-449a	hsa-miR-449a	ATP9A	three_prime_UTR	-25.6	-0.402686
mir-101-1	ssc-mir-101-1	ATP9A	cds	-30.9	-0.401495
miR-17-3p	ssc-miR-17-3p	ATP9A	cds	-26.1	-0.384024
miR-17-3p	ssc-miR-17-3p	ATP9A	three_prime_UTR	-26	-0.384024
miR-15a-3p	hsa-miR-15a-3p	ATP9A	cds	-26.6	-0.383805
miR-15a-3p	hsa-miR-15a-3p	ATP9A	three_prime_UTR	-25.8	-0.383805
miR-219a-5p	hsa-miR-219a-5p	ATP9A	three_prime_UTR	-25.8	-0.382323
mir-324	ssc-mir-324	ATP9A	three_prime_UTR	-26.6	-0.343333
miR-19b-1-5p	hsa-miR-19b-1-5p	ATP9A	three_prime_UTR	-31.2	-0.336835
miR-19b-1-5p	hsa-miR-19b-1-5p	ATP9A	cds	-26.9	-0.336835
mir-503	ssc-mir-503	ATP9A	cds	-30.7	-0.334985
mir-503	ssc-mir-503	ATP9A	three_prime_UTR	-27.5	-0.334985
mir-210	ssc-mir-210	ATP9A	cds	-31.3	-0.327977
mir-210	ssc-mir-210	ATP9A	three_prime_UTR	-26.1	-0.327977
mir-210	ssc-mir-210	ATPAF2	five_prime_UTR	-28.2	-0.610547
mir-34a	ssc-mir-34a	ATPAF2	cds	-25.8	-0.412457
miR-17-3p	ssc-miR-17-3p	ATPAF2	cds	-25.8	-0.348472
mir-503	ssc-mir-503	ATPAF2	five_prime_UTR	-27.1	-0.344286
mir-503	ssc-mir-503	ATPAF2	cds	-32.6	-0.344286
mir-210	ssc-mir-210	ATPAF3	cds	-31.7	-0.610547
mir-210	ssc-mir-210	ATPAF4	three_prime_UTR	-25.3	-0.610547
miR-188	ptr-miR-188	B3GNT9	three_prime_UTR	-30.2	-0.666259
miR-133a-5p	ssc-miR-133a-5p	B3GNT9	three_prime_UTR	-28.9	-0.652164
mir-30a	ssc-mir-30a	B3GNT9	three_prime_UTR	-26.6	-0.625614
miR-188-5p	rno-miR-188-5p	B3GNT9	three_prime_UTR	-29.7	-0.623612
miR-425-3p	ssc-miR-425-3p	B3GNT9	cds	-27.9	-0.391699
miR-720	hsa-miR-720	B3GNT9	cds	-30.1	-0.382191
miR-29b-1-5p	hsa-miR-29b-1-5p	B3GNT9	three_prime_UTR	-29.3	-0.364422
miR-29b-1-5p	hsa-miR-29b-1-5p	B3GNT9	cds	-28.3	-0.364422
mir-30a	ssc-mir-30a	BAG6	cds	-27.2	-0.634304
mir-194-5p	ssc-mir-194-5p	BAG6	cds	-26.9	-0.586752
miR-720	hsa-miR-720	BAG6	cds	-35.1	-0.551776
mir-187	ssc-mir-187	BAG6	cds	-28	-0.42339
mir-34a	ssc-mir-34a	BAG6	cds	-25.7	-0.416987
miR-188	ptr-miR-188	BAG6	cds	-27.3	-0.414155
miR-188-5p	rno-miR-188-5p	BAG6	five_prime_UTR	-25.5	-0.408753
miR-188-5p	rno-miR-188-5p	BAG6	cds	-27.7	-0.408753
mir-503	ssc-mir-503	BAG6	cds	-28.6	-0.378491
miR-133a-5p	ssc-miR-133a-5p	BAG6	cds	-26.6	-0.356765
mir-210	ssc-mir-210	BAG6	cds	-30.2	-0.349649
miR-15a-3p	hsa-miR-15a-3p	BAG6	cds	-34.6	-0.338552
miR-17-3p	ssc-miR-17-3p	BAG6	cds	-25.7	-0.338025
miR-19b-1-5p	hsa-miR-19b-1-5p	BAG6	cds	-30.2	-0.332339
mir-187	ssc-mir-187	BCORL1	three_prime_UTR	-28.9	-0.518622
miR-720	hsa-miR-720	BCORL1	cds	-28.2	-0.482426
miR-720	hsa-miR-720	BCORL1	three_prime_UTR	-26.1	-0.482426
mir-30a	ssc-mir-30a	BCORL1	cds	-26.7	-0.477947
mir-34a	ssc-mir-34a	BCORL1	cds	-33.6	-0.471716
mir-34a	ssc-mir-34a	BCORL1	five_prime_UTR	-29.2	-0.471716
mir-34a	ssc-mir-34a	BCORL1	three_prime_UTR	-25.3	-0.471716
miR-15a-3p	hsa-miR-15a-3p	BCORL1	three_prime_UTR	-29.5	-0.451265
miR-143-3p	ssc-miR-143-3p	BCORL1	three_prime_UTR	-26.1	-0.450359
mir-143	ssc-mir-143	BCORL1	three_prime_UTR	-26.1	-0.445387
mir-199a-2	ssc-mir-199a-2	BCORL1	three_prime_UTR	-27.1	-0.435631
miR-188	ptr-miR-188	BCORL1	five_prime_UTR	-33.6	-0.422003
miR-188	ptr-miR-188	BCORL1	three_prime_UTR	-29.6	-0.422003
miR-188	ptr-miR-188	BCORL1	cds	-29.5	-0.422003
miR-188-5p	rno-miR-188-5p	BCORL1	five_prime_UTR	-33.1	-0.41339
miR-188-5p	rno-miR-188-5p	BCORL1	cds	-27.2	-0.41339
miR-188-5p	rno-miR-188-5p	BCORL1	three_prime_UTR	-25	-0.41339
mir-210	ssc-mir-210	BCORL1	three_prime_UTR	-29.5	-0.392083
mir-210	ssc-mir-210	BCORL1	cds	-25.8	-0.392083
mir-497	ssc-mir-497	BCORL1	three_prime_UTR	-27	-0.390862
mir-503	ssc-mir-503	BCORL1	five_prime_UTR	-37.7	-0.371599
mir-503	ssc-mir-503	BCORL1	cds	-29.6	-0.371599
miR-449a	hsa-miR-449a	BCORL1	cds	-25.7	-0.370189
mir-30e	ssc-mir-30e	BCORL1	cds	-27.8	-0.363793
mir-708-5p	ssc-mir-708-5p	BCORL1	cds	-34.4	-0.311298
mir-210	ssc-mir-210	BIRC5	cds	-26.5	-0.522919
mir-708-5p	ssc-mir-708-5p	BIRC5	three_prime_UTR	-26.6	-0.336482
mir-30a	ssc-mir-30a	C1QTNF6	three_prime_UTR	-29.5	-0.669349
miR-17-3p	ssc-miR-17-3p	C1QTNF6	three_prime_UTR	-27.1	-0.621726
mir-708-5p	ssc-mir-708-5p	C1QTNF6	three_prime_UTR	-31.4	-0.571902
mir-217	ssc-mir-217	C1QTNF6	three_prime_UTR	-28.4	-0.56008
miR-147	rno-miR-147	C1QTNF6	three_prime_UTR	-25.5	-0.555172
mir-34a	ssc-mir-34a	C1QTNF6	cds	-27.1	-0.50994
mir-34a	ssc-mir-34a	C1QTNF6	three_prime_UTR	-25.4	-0.50994
miR-133a-5p	ssc-miR-133a-5p	C1QTNF6	three_prime_UTR	-27	-0.480503
mir-324	ssc-mir-324	C1QTNF6	three_prime_UTR	-30.8	-0.467626
miR-188	ptr-miR-188	C1QTNF6	three_prime_UTR	-35	-0.460849
miR-188	ptr-miR-188	C1QTNF6	cds	-28.8	-0.460849
mir-210	ssc-mir-210	C1QTNF6	cds	-31.9	-0.443537
mir-503	ssc-mir-503	C1QTNF6	three_prime_UTR	-30.1	-0.439084
mir-503	ssc-mir-503	C1QTNF6	cds	-29.1	-0.439084
miR-130a	ssc-miR-130a	C1QTNF6	three_prime_UTR	-26.2	-0.437036
mir-187	ssc-mir-187	C1QTNF6	three_prime_UTR	-26.6	-0.434666
miR-188-5p	rno-miR-188-5p	C1QTNF6	three_prime_UTR	-34.5	-0.419075
miR-19b-1-5p	hsa-miR-19b-1-5p	C1QTNF6	cds	-25.9	-0.389977
miR-19b-1-5p	hsa-miR-19b-1-5p	C1QTNF6	three_prime_UTR	-27.9	-0.389977
miR-425-3p	ssc-miR-425-3p	C1QTNF6	three_prime_UTR	-25.8	-0.382852
mir-199a-2	ssc-mir-199a-2	C1QTNF6	cds	-25.6	-0.376376
mir-30a	ssc-mir-30a	C7H6orf89	three_prime_UTR	-29.9	-0.659632
miR-188-5p	rno-miR-188-5p	C7H6orf89	cds	-27.7	-0.607424
mir-363	ssc-mir-363	C7H6orf89	three_prime_UTR	-28.7	-0.566786
miR-143-3p	ssc-miR-143-3p	C7H6orf89	three_prime_UTR	-25.1	-0.565312
miR-133a-5p	ssc-miR-133a-5p	C7H6orf89	three_prime_UTR	-28.5	-0.534714
miR-720	hsa-miR-720	C7H6orf89	three_prime_UTR	-29.2	-0.517887
miR-720	hsa-miR-720	C7H6orf89	cds	-25.2	-0.517887
mir-143	ssc-mir-143	C7H6orf89	three_prime_UTR	-25.1	-0.510695
mir-503	ssc-mir-503	C7H6orf89	cds	-29.4	-0.50928
mir-503	ssc-mir-503	C7H6orf89	three_prime_UTR	-29.7	-0.50928
mir-503	ssc-mir-503	C7H6orf89	five_prime_UTR	-26.1	-0.50928
miR-449a	hsa-miR-449a	C7H6orf89	three_prime_UTR	-27.1	-0.504078
mir-199a-2	ssc-mir-199a-2	C7H6orf89	three_prime_UTR	-25.3	-0.503777
miR-15a-3p	hsa-miR-15a-3p	C7H6orf89	three_prime_UTR	-30.7	-0.475512
mir-194-5p	ssc-mir-194-5p	C7H6orf89	three_prime_UTR	-26.6	-0.466903
miR-19b-1-5p	hsa-miR-19b-1-5p	C7H6orf89	three_prime_UTR	-29.6	-0.454746
mir-34a	ssc-mir-34a	C7H6orf89	cds	-35.1	-0.427266
mir-34a	ssc-mir-34a	C7H6orf89	five_prime_UTR	-27	-0.427266
mir-34a	ssc-mir-34a	C7H6orf89	three_prime_UTR	-28.5	-0.427266
mir-217	ssc-mir-217	C7H6orf89	three_prime_UTR	-29.4	-0.415344
mir-16-2	ssc-mir-16-2	C7H6orf89	three_prime_UTR	-25.5	-0.383655
mir-187	ssc-mir-187	C7H6orf89	three_prime_UTR	-26.1	-0.361995
miR-24-2-5p	ssc-miR-24-2-5p	C7H6orf89	cds	-26.2	-0.329237
miR-425-3p	ssc-miR-425-3p	C7H6orf89	three_prime_UTR	-26.1	-0.307382
mir-324	ssc-mir-324	C7H6orf89	three_prime_UTR	-26.7	-0.306543
mir-708-5p	ssc-mir-708-5p	C7H6orf89	three_prime_UTR	-29.4	-0.297983
mir-363	ssc-mir-363	C9H1orf74	three_prime_UTR	-26.6	-0.484139
mir-324	ssc-mir-324	C9H1orf74	three_prime_UTR	-29	-0.42807
mir-30a	ssc-mir-30a	C9H1orf74	three_prime_UTR	-29.1	-0.418275
mir-708-5p	ssc-mir-708-5p	C9H1orf74	three_prime_UTR	-29.1	-0.371083
miR-425-3p	ssc-miR-425-3p	C9H1orf74	three_prime_UTR	-27.5	-0.367067
mir-210	ssc-mir-210	C9H1orf74	five_prime_UTR	-30.3	-0.355397
mir-210	ssc-mir-210	C9H1orf74	three_prime_UTR	-29	-0.355397
miR-188	ptr-miR-188	C9H1orf74	three_prime_UTR	-28.3	-0.350041
mir-503	ssc-mir-503	C9H1orf74	five_prime_UTR	-29.3	-0.341315
mir-503	ssc-mir-503	C9H1orf74	cds	-29.4	-0.341315
mir-503	ssc-mir-503	C9H1orf74	three_prime_UTR	-29	-0.341315
miR-188-5p	rno-miR-188-5p	C9H1orf74	three_prime_UTR	-32	-0.337895
miR-17-3p	ssc-miR-17-3p	C9H1orf74	three_prime_UTR	-32	-0.32752
miR-29a-3p	ssc-miR-29a-3p	C9H1orf74	cds	-27.5	-0.310434
mir-146a	ssc-mir-146a	C9H1orf74	three_prime_UTR	-26.4	-0.300347
miR-19b-1-5p	hsa-miR-19b-1-5p	C9H1orf74	cds	-26.8	-0.295917
miR-19b-1-5p	hsa-miR-19b-1-5p	CALML4	three_prime_UTR	-25	-0.405464
miR-29b-1-5p	hsa-miR-29b-1-5p	CAPN2	cds	-25.8	-0.381562
mir-708-5p	ssc-mir-708-5p	CAPN2	cds	-25.3	-0.379388
mir-503	ssc-mir-503	CAPN2	cds	-40.2	-0.377953
mir-503	ssc-mir-503	CAPN2	five_prime_UTR	-28.9	-0.377953
mir-503	ssc-mir-503	CAPN2	three_prime_UTR	-28.3	-0.377953
miR-19b-1-5p	hsa-miR-19b-1-5p	CAPN2	cds	-28.6	-0.370855
mir-30a	ssc-mir-30a	CAPN2	cds	-27	-0.367686
miR-188	ptr-miR-188	CAPN2	five_prime_UTR	-29.1	-0.357439
miR-188	ptr-miR-188	CAPN2	three_prime_UTR	-30.5	-0.357439
miR-188	ptr-miR-188	CAPN2	cds	-27.2	-0.357439
miR-188-5p	rno-miR-188-5p	CAPN2	three_prime_UTR	-30	-0.355534
miR-188-5p	rno-miR-188-5p	CAPN2	cds	-26.2	-0.355534
mir-210	ssc-mir-210	CARHSP1	cds	-25.6	-0.410517
mir-29c	ssc-mir-29c	CASQ1	five_prime_UTR	-25.7	-0.810008
miR-29a-3p	ssc-miR-29a-3p	CASQ1	five_prime_UTR	-26.4	-0.800356
mir-29a	ssc-mir-29a	CASQ1	five_prime_UTR	-25.7	-0.74061
mir-34a	ssc-mir-34a	CASQ1	cds	-30.5	-0.698407
mir-34a	ssc-mir-34a	CASQ1	five_prime_UTR	-27.6	-0.698407
mir-199a-2	ssc-mir-199a-2	CASQ1	five_prime_UTR	-32.5	-0.602202
miR-19b-1-5p	hsa-miR-19b-1-5p	CASQ1	cds	-27.4	-0.512484
mir-503	ssc-mir-503	CASQ1	cds	-32.3	-0.47433
mir-503	ssc-mir-503	CASQ1	three_prime_UTR	-27.7	-0.47433
mir-708-5p	ssc-mir-708-5p	CASQ1	cds	-32.7	-0.465372
miR-188	ptr-miR-188	CASQ1	five_prime_UTR	-32.8	-0.445714
miR-188	ptr-miR-188	CASQ1	three_prime_UTR	-30.4	-0.445714
miR-188-5p	rno-miR-188-5p	CASQ1	five_prime_UTR	-26.3	-0.422713
miR-147	rno-miR-147	CASQ1	cds	-25	-0.405474
miR-147	rno-miR-147	CASQ2	cds	-26.2	-0.47204
mir-101-1	ssc-mir-101-1	CBX6	three_prime_UTR	-26.1	-0.681967
mir-34a	ssc-mir-34a	CBX6	three_prime_UTR	-31.7	-0.60423
mir-34a	ssc-mir-34a	CBX6	cds	-30.2	-0.60423
mir-199a-2	ssc-mir-199a-2	CBX6	three_prime_UTR	-27.6	-0.562213
miR-449a	hsa-miR-449a	CBX6	three_prime_UTR	-27.6	-0.553004
miR-188-5p	rno-miR-188-5p	CBX6	three_prime_UTR	-33.1	-0.543275
miR-188	ptr-miR-188	CBX6	three_prime_UTR	-33.6	-0.503766
miR-133a-5p	ssc-miR-133a-5p	CBX6	cds	-26.1	-0.503713
mir-503	ssc-mir-503	CBX6	cds	-30.5	-0.501902
mir-503	ssc-mir-503	CBX6	three_prime_UTR	-28.8	-0.501902
miR-720	hsa-miR-720	CBX6	three_prime_UTR	-25.8	-0.442895
mir-708-5p	ssc-mir-708-5p	CBX6	three_prime_UTR	-32.2	-0.422033
mir-324	ssc-mir-324	CBX6	three_prime_UTR	-26.1	-0.42153
miR-24-2-5p	ssc-miR-24-2-5p	CBX6	three_prime_UTR	-31.6	-0.404039
mir-210	ssc-mir-210	CBX6	cds	-32.8	-0.334312
mir-210	ssc-mir-210	CCDC167	three_prime_UTR	-28.2	-0.584819
mir-187	ssc-mir-187	CCDC167	three_prime_UTR	-27.7	-0.419558
mir-324	ssc-mir-324	CCDC167	three_prime_UTR	-28.5	-0.40166
mir-708-5p	ssc-mir-708-5p	CCDC167	cds	-26.7	-0.35684
mir-708-5p	ssc-mir-708-5p	CCDC167	three_prime_UTR	-32.3	-0.35684
mir-18a	ssc-mir-18a	CDIPT	cds	-26.3	-0.644436
mir-503	ssc-mir-503	CDIPT	three_prime_UTR	-33.4	-0.633718
mir-18a-5p	ssc-mir-18a-5p	CDIPT	cds	-26.3	-0.606354
mir-30a	ssc-mir-30a	CDIPT	three_prime_UTR	-29.3	-0.596186
miR-188	ptr-miR-188	CDIPT	three_prime_UTR	-30.4	-0.532789
mir-30e	ssc-mir-30e	CDIPT	three_prime_UTR	-25.6	-0.514617
mir-187	ssc-mir-187	CDIPT	three_prime_UTR	-27.5	-0.490252
mir-34a	ssc-mir-34a	CDIPT	three_prime_UTR	-32.3	-0.481644
mir-34a	ssc-mir-34a	CDIPT	cds	-26.1	-0.481644
miR-188-5p	rno-miR-188-5p	CDIPT	three_prime_UTR	-28.3	-0.455149
miR-17-3p	ssc-miR-17-3p	CDIPT	three_prime_UTR	-27.3	-0.436107
mir-708-5p	ssc-mir-708-5p	CDIPT	three_prime_UTR	-27.6	-0.428773
miR-449a	hsa-miR-449a	CDIPT	three_prime_UTR	-29.3	-0.406979
miR-29b-1-5p	hsa-miR-29b-1-5p	CDIPT	three_prime_UTR	-26.9	-0.37275
mir-217	ssc-mir-217	CDIPT	three_prime_UTR	-25.3	-0.34673
mir-210	ssc-mir-210	CEP104	cds	-31.5	-0.549349
miR-214-5p	ssc-miR-214-5p	CEP104	cds	-30	-0.51194
mir-217	ssc-mir-217	CEP104	cds	-29.9	-0.511915
mir-708-5p	ssc-mir-708-5p	CEP104	cds	-25.6	-0.493527
mir-324	ssc-mir-324	CEP104	cds	-25.4	-0.442873
mir-107	ssc-mir-107	CEP104	cds	-25.2	-0.435407
mir-503	ssc-mir-503	CEP104	cds	-35	-0.420039
miR-15a-3p	hsa-miR-15a-3p	CEP104	cds	-26.6	-0.417228
miR-15a-3p	hsa-miR-15a-3p	CEP104	three_prime_UTR	-25.5	-0.417228
miR-17-3p	ssc-miR-17-3p	CEP104	cds	-26	-0.389089
miR-147	rno-miR-147	CEP104	cds	-25	-0.368306
mir-34a	ssc-mir-34a	CEP104	cds	-27.6	-0.342716
mir-34a	ssc-mir-34a	CEP104	three_prime_UTR	-25.6	-0.342716
miR-143-3p	ssc-miR-143-3p	CEP104	cds	-25.8	-0.326366
miR-425-3p	ssc-miR-425-3p	CEP104	cds	-30.9	-0.30126
miR-143-3p	ssc-miR-143-3p	CFL1	cds	-27.5	-0.592595
mir-143	ssc-mir-143	CFL1	cds	-25.8	-0.566971
mir-34a	ssc-mir-34a	CFL1	cds	-29.1	-0.454658
mir-34a	ssc-mir-34a	CFL1	five_prime_UTR	-29.4	-0.454658
mir-708-5p	ssc-mir-708-5p	CFL1	cds	-27.4	-0.443054
mir-708-5p	ssc-mir-708-5p	CFL1	three_prime_UTR	-26	-0.443054
mir-708-5p	ssc-mir-708-5p	CFL1	five_prime_UTR	-28	-0.443054
miR-17-3p	ssc-miR-17-3p	CFL1	five_prime_UTR	-25.7	-0.412455
miR-15a-3p	hsa-miR-15a-3p	CFL1	cds	-29.5	-0.355636
miR-188	ptr-miR-188	CFL1	three_prime_UTR	-31.4	-0.336069
miR-188	ptr-miR-188	CFL1	five_prime_UTR	-33.2	-0.336069
miR-188	ptr-miR-188	CFL1	cds	-27.3	-0.336069
miR-29b-1-5p	hsa-miR-29b-1-5p	CFL1	three_prime_UTR	-25.9	-0.316105
miR-188-5p	rno-miR-188-5p	CFL1	five_prime_UTR	-32.7	-0.312052
miR-188-5p	rno-miR-188-5p	CFL1	cds	-26.8	-0.312052
miR-188-5p	rno-miR-188-5p	CFL1	three_prime_UTR	-26.4	-0.312052
mir-503	ssc-mir-503	CFL1	five_prime_UTR	-33.3	-0.308982
mir-503	ssc-mir-503	CFL1	cds	-28.5	-0.308982
mir-210	ssc-mir-210	CHCHD5	cds	-31.1	-0.621868
mir-34a	ssc-mir-34a	CHCHD5	cds	-31.1	-0.411938
mir-187	ssc-mir-187	CHCHD5	cds	-26.8	-0.350587
mir-210	ssc-mir-210	CHRNA3	five_prime_UTR	-28	-0.755661
mir-210	ssc-mir-210	CHRNA3	cds	-27.2	-0.755661
mir-34a	ssc-mir-34a	CHRNA3	cds	-30.6	-0.573009
mir-34a	ssc-mir-34a	CHRNA3	three_prime_UTR	-29.1	-0.573009
mir-497	ssc-mir-497	CHRNA3	cds	-25.2	-0.486477
mir-30a	ssc-mir-30a	CHRNA3	cds	-25.3	-0.451067
miR-147	rno-miR-147	CHRNA3	cds	-26.7	-0.386785
mir-708-5p	ssc-mir-708-5p	CIB2	cds	-28.5	-0.377419
mir-34a	ssc-mir-34a	CIB2	five_prime_UTR	-26.5	-0.311875
mir-199a-2	ssc-mir-199a-2	CIB2	three_prime_UTR	-28.9	-0.306382
mir-503	ssc-mir-503	CILP	five_prime_UTR	-31.6	-0.52964
mir-503	ssc-mir-503	CILP	cds	-30	-0.52964
mir-30a	ssc-mir-30a	CILP	five_prime_UTR	-27	-0.526705
mir-30a	ssc-mir-30a	CILP	cds	-27.4	-0.526705
miR-29b-1-5p	hsa-miR-29b-1-5p	CILP	cds	-27.6	-0.409741
mir-708-5p	ssc-mir-708-5p	CILP	cds	-27.9	-0.383623
miR-133a-5p	ssc-miR-133a-5p	CLCA1	cds	-28.2	-0.4786
mir-34a	ssc-mir-34a	CLCA1	cds	-25.2	-0.458939
miR-130a	ssc-miR-130a	CLCA1	cds	-25.7	-0.405426
mir-30a	ssc-mir-30a	CLCA1	cds	-33.9	-0.385388
miR-19b-1-5p	hsa-miR-19b-1-5p	CLCA1	cds	-26.3	-0.375379
mir-107	ssc-mir-107	CLCA1	cds	-32.4	-0.374356
miR-188-5p	rno-miR-188-5p	CLCA1	cds	-26	-0.319791
miR-24-2-5p	ssc-miR-24-2-5p	CMTM7	cds	-25.1	-0.398391
miR-24-2-5p	ssc-miR-24-2-5p	CMTM7	three_prime_UTR	-25.3	-0.398391
mir-187	ssc-mir-187	CMTM7	cds	-28.6	-0.38467
mir-187	ssc-mir-187	CMTM7	three_prime_UTR	-25.9	-0.38467
mir-217	ssc-mir-217	CMTM7	three_prime_UTR	-26.1	-0.33859
mir-30a	ssc-mir-30a	CMTM7	three_prime_UTR	-25.2	-0.324258
miR-29b-1-5p	hsa-miR-29b-1-5p	CMTM7	three_prime_UTR	-25.5	-0.312394
miR-17-3p	ssc-miR-17-3p	CMTM7	three_prime_UTR	-26.2	-0.308553
miR-19b-1-5p	hsa-miR-19b-1-5p	CMTM7	three_prime_UTR	-28.9	-0.295572
miR-449a	hsa-miR-449a	COL4A6	three_prime_UTR	-25.3	-0.624523
mir-199a-2	ssc-mir-199a-2	COL4A6	cds	-27.4	-0.582439
mir-18a	ssc-mir-18a	COL4A6	cds	-28.2	-0.562482
mir-18a-5p	ssc-mir-18a-5p	COL4A6	cds	-28.2	-0.546523
mir-34a	ssc-mir-34a	COL4A6	cds	-29.4	-0.542551
mir-34a	ssc-mir-34a	COL4A6	three_prime_UTR	-27	-0.542551
miR-720	hsa-miR-720	COL4A6	cds	-28.4	-0.487209
mir-503	ssc-mir-503	COL4A6	cds	-32.4	-0.48255
miR-188	ptr-miR-188	COL4A6	three_prime_UTR	-34	-0.480062
miR-188	ptr-miR-188	COL4A6	cds	-27.1	-0.480062
miR-188-5p	rno-miR-188-5p	COL4A6	three_prime_UTR	-30.3	-0.445576
miR-188-5p	rno-miR-188-5p	COL4A6	cds	-27	-0.445576
miR-15a-3p	hsa-miR-15a-3p	COL4A6	cds	-29.5	-0.434668
mir-210	ssc-mir-210	COL4A6	cds	-30.5	-0.415939
mir-210	ssc-mir-210	COL4A6	three_prime_UTR	-29.6	-0.415939
mir-324	ssc-mir-324	COL4A6	cds	-33.7	-0.367129
mir-324	ssc-mir-324	COL4A6	three_prime_UTR	-26.3	-0.367129
miR-19b-1-5p	hsa-miR-19b-1-5p	COL4A6	three_prime_UTR	-27.8	-0.34396
miR-19b-1-5p	hsa-miR-19b-1-5p	COL4A6	cds	-28.2	-0.34396
miR-29a-3p	ssc-miR-29a-3p	COL4A6	three_prime_UTR	-25.9	-0.320355
mir-30a	ssc-mir-30a	COL6A3	cds	-31.1	-0.675488
mir-503	ssc-mir-503	COL6A3	five_prime_UTR	-28.4	-0.649644
mir-503	ssc-mir-503	COL6A3	cds	-30.7	-0.649644
miR-188	ptr-miR-188	COL6A3	cds	-27	-0.646982
miR-133a-5p	ssc-miR-133a-5p	COL6A3	cds	-27	-0.628141
mir-187	ssc-mir-187	COL6A3	cds	-28.6	-0.581532
miR-188-5p	rno-miR-188-5p	COL6A3	cds	-25.2	-0.564464
mir-708-5p	ssc-mir-708-5p	COL6A3	cds	-25.2	-0.504668
mir-30e	ssc-mir-30e	COL6A3	cds	-26.8	-0.50012
miR-17-3p	ssc-miR-17-3p	COL6A3	three_prime_UTR	-26	-0.472327
miR-17-3p	ssc-miR-17-3p	COL6A3	cds	-26.2	-0.472327
miR-15a-3p	hsa-miR-15a-3p	COL6A3	three_prime_UTR	-26.3	-0.427102
miR-15a-3p	hsa-miR-15a-3p	COL6A3	cds	-25.5	-0.427102
mir-217	ssc-mir-217	COL6A3	cds	-29.4	-0.41118
mir-34a	ssc-mir-34a	COL6A3	cds	-29.8	-0.409842
miR-425-3p	ssc-miR-425-3p	COL6A3	three_prime_UTR	-27	-0.351308
miR-425-3p	ssc-miR-425-3p	COL6A3	cds	-28.6	-0.351308
miR-130a	ssc-miR-130a	COL6A3	cds	-25.6	-0.349481
miR-29b-1-5p	hsa-miR-29b-1-5p	COL6A3	cds	-29.7	-0.316961
miR-19b-1-5p	hsa-miR-19b-1-5p	COL6A3	cds	-27.9	-0.305001
mir-324	ssc-mir-324	COL6A3	five_prime_UTR	-26.4	-0.297939
mir-30a	ssc-mir-30a	CORO2B	three_prime_UTR	-29.7	-0.715627
mir-30e	ssc-mir-30e	CORO2B	three_prime_UTR	-25.1	-0.609741
mir-210	ssc-mir-210	CORO2B	five_prime_UTR	-27	-0.528697
mir-210	ssc-mir-210	CORO2B	cds	-25.2	-0.528697
miR-17-3p	ssc-miR-17-3p	CORO2B	five_prime_UTR	-27	-0.489501
mir-503	ssc-mir-503	CORO2B	three_prime_UTR	-26.9	-0.485009
mir-503	ssc-mir-503	CORO2B	cds	-25.1	-0.485009
mir-34a	ssc-mir-34a	CORO2B	five_prime_UTR	-26.5	-0.480311
mir-34a	ssc-mir-34a	CORO2B	cds	-31	-0.480311
mir-34a	ssc-mir-34a	CORO2B	three_prime_UTR	-25.4	-0.480311
mir-708-5p	ssc-mir-708-5p	CORO2B	three_prime_UTR	-27.9	-0.477788
mir-708-5p	ssc-mir-708-5p	CORO2B	cds	-27.1	-0.477788
miR-188	ptr-miR-188	CORO2B	three_prime_UTR	-28.7	-0.448969
miR-449a	hsa-miR-449a	CORO2B	cds	-28.3	-0.411125
miR-19b-1-5p	hsa-miR-19b-1-5p	CORO2B	cds	-32.8	-0.40464
miR-720	hsa-miR-720	CORO2B	five_prime_UTR	-25.6	-0.35663
miR-720	hsa-miR-720	CORO2B	cds	-29.7	-0.35663
miR-188-5p	rno-miR-188-5p	CORO2B	three_prime_UTR	-28.2	-0.342864
mir-210	ssc-mir-210	COTL1	five_prime_UTR	-31.1	-0.43508
miR-19b-1-5p	hsa-miR-19b-1-5p	COTL1	three_prime_UTR	-27.3	-0.43418
miR-19b-1-5p	hsa-miR-19b-1-5p	COTL1	cds	-25.6	-0.43418
miR-188	ptr-miR-188	COTL1	three_prime_UTR	-27.9	-0.413445
miR-188	ptr-miR-188	COTL1	five_prime_UTR	-27.7	-0.413445
miR-188	ptr-miR-188	COTL1	cds	-25.5	-0.413445
miR-188-5p	rno-miR-188-5p	COTL1	cds	-30.3	-0.393327
miR-188-5p	rno-miR-188-5p	COTL1	five_prime_UTR	-27.2	-0.393327
mir-30a	ssc-mir-30a	COTL1	five_prime_UTR	-26.3	-0.39231
mir-217	ssc-mir-217	COTL1	five_prime_UTR	-25.4	-0.368409
mir-363	ssc-mir-363	COTL1	five_prime_UTR	-26.4	-0.363721
miR-449a	hsa-miR-449a	COTL1	five_prime_UTR	-27.8	-0.334885
mir-708-5p	ssc-mir-708-5p	CPXM1	five_prime_UTR	-31.3	-0.59608
mir-708-5p	ssc-mir-708-5p	CPXM1	cds	-27.6	-0.59608
miR-17-3p	ssc-miR-17-3p	CPXM1	cds	-28.5	-0.485327
miR-147	rno-miR-147	CPXM1	cds	-28	-0.434623
mir-324	ssc-mir-324	CPXM1	five_prime_UTR	-27.6	-0.431705
mir-503	ssc-mir-503	CPXM1	cds	-26.5	-0.431057
mir-503	ssc-mir-503	CPXM1	five_prime_UTR	-25.4	-0.431057
miR-133a-5p	ssc-miR-133a-5p	CPXM1	cds	-26.9	-0.386374
miR-188-5p	rno-miR-188-5p	CPXM1	cds	-27.5	-0.382725
mir-34a	ssc-mir-34a	CPXM1	cds	-30.1	-0.370417
miR-24-2-5p	ssc-miR-24-2-5p	CPXM1	five_prime_UTR	-27.6	-0.362981
miR-425-3p	ssc-miR-425-3p	CPXM1	cds	-25.9	-0.360177
mir-210	ssc-mir-210	CPXM1	cds	-28.4	-0.333842
mir-210	ssc-mir-210	CPXM1	five_prime_UTR	-26.2	-0.333842
miR-15a-3p	hsa-miR-15a-3p	CPXM1	cds	-26.7	-0.325835
miR-130a	ssc-miR-130a	CPXM1	five_prime_UTR	-29.6	-0.310382
miR-29a-3p	ssc-miR-29a-3p	CRABP2	three_prime_UTR	-27.4	-0.632184
mir-34a	ssc-mir-34a	CRABP2	three_prime_UTR	-26.3	-0.618535
mir-29c	ssc-mir-29c	CRABP2	three_prime_UTR	-27.4	-0.556269
miR-17-3p	ssc-miR-17-3p	CRABP2	three_prime_UTR	-26	-0.555259
mir-503	ssc-mir-503	CRABP2	cds	-26.8	-0.550193
mir-29a	ssc-mir-29a	CRABP2	three_prime_UTR	-27.4	-0.54533
miR-720	hsa-miR-720	CRABP2	three_prime_UTR	-26.6	-0.354302
mir-210	ssc-mir-210	CRAT	cds	-28.2	-0.657722
mir-210	ssc-mir-210	CRAT	three_prime_UTR	-26.9	-0.657722
mir-30a	ssc-mir-30a	CRAT	three_prime_UTR	-29	-0.600736
miR-29a-3p	ssc-miR-29a-3p	CRAT	three_prime_UTR	-25	-0.56482
mir-216	ssc-mir-216	CRAT	three_prime_UTR	-25.9	-0.544369
mir-34a	ssc-mir-34a	CRAT	cds	-30.3	-0.476266
mir-34a	ssc-mir-34a	CRAT	five_prime_UTR	-28.8	-0.476266
mir-34a	ssc-mir-34a	CRAT	three_prime_UTR	-26.6	-0.476266
mir-187	ssc-mir-187	CRAT	three_prime_UTR	-27.3	-0.451394
mir-708-5p	ssc-mir-708-5p	CRAT	cds	-30	-0.433026
mir-708-5p	ssc-mir-708-5p	CRAT	five_prime_UTR	-26.1	-0.433026
mir-708-5p	ssc-mir-708-5p	CRAT	three_prime_UTR	-25	-0.433026
miR-720	hsa-miR-720	CRAT	three_prime_UTR	-29.5	-0.422292
miR-720	hsa-miR-720	CRAT	cds	-28	-0.422292
miR-449a	hsa-miR-449a	CRAT	cds	-27.2	-0.404923
miR-449a	hsa-miR-449a	CRAT	five_prime_UTR	-25.4	-0.404923
miR-17-3p	ssc-miR-17-3p	CRAT	cds	-30	-0.388694
miR-19b-1-5p	hsa-miR-19b-1-5p	CRAT	cds	-28.8	-0.349648
miR-19b-1-5p	hsa-miR-19b-1-5p	CRAT	three_prime_UTR	-27.2	-0.349648
mir-503	ssc-mir-503	CRAT	three_prime_UTR	-28.2	-0.342175
mir-503	ssc-mir-503	CRAT	cds	-27.1	-0.342175
miR-15a-3p	hsa-miR-15a-3p	CRAT	five_prime_UTR	-28	-0.334472
miR-188	ptr-miR-188	CRAT	three_prime_UTR	-33.5	-0.308945
miR-188	ptr-miR-188	CRAT	five_prime_UTR	-31.1	-0.308945
miR-188	ptr-miR-188	CRAT	cds	-28.9	-0.308945
mir-34a	ssc-mir-34a	CRISPLD2	three_prime_UTR	-29.3	-0.611223
mir-34a	ssc-mir-34a	CRISPLD2	cds	-28.3	-0.611223
mir-30a	ssc-mir-30a	CRISPLD2	three_prime_UTR	-30.9	-0.535491
mir-30a	ssc-mir-30a	CRISPLD2	cds	-27	-0.535491
mir-210	ssc-mir-210	CRISPLD2	cds	-28	-0.500425
mir-143	ssc-mir-143	CRISPLD2	three_prime_UTR	-27.4	-0.496569
miR-143-3p	ssc-miR-143-3p	CRISPLD2	three_prime_UTR	-29.7	-0.489502
mir-187	ssc-mir-187	CRISPLD2	cds	-26.1	-0.477093
mir-187	ssc-mir-187	CRISPLD2	three_prime_UTR	-25.7	-0.477093
mir-29a	ssc-mir-29a	CRISPLD2	three_prime_UTR	-25.9	-0.415214
miR-29a-3p	ssc-miR-29a-3p	CRISPLD2	three_prime_UTR	-25.9	-0.410973
miR-133a-5p	ssc-miR-133a-5p	CRISPLD2	three_prime_UTR	-25.8	-0.40865
mir-29c	ssc-mir-29c	CRISPLD2	three_prime_UTR	-25.9	-0.406304
mir-18a	ssc-mir-18a	CRISPLD2	three_prime_UTR	-25.3	-0.396509
mir-199a-2	ssc-mir-199a-2	CRISPLD2	cds	-26	-0.385071
mir-199a-2	ssc-mir-199a-2	CRISPLD2	three_prime_UTR	-26.4	-0.385071
mir-18a-5p	ssc-mir-18a-5p	CRISPLD2	three_prime_UTR	-25.3	-0.382751
mir-30e	ssc-mir-30e	CRISPLD2	three_prime_UTR	-25.6	-0.378498
mir-503	ssc-mir-503	CRISPLD2	cds	-26.3	-0.357483
miR-188	ptr-miR-188	CRISPLD2	cds	-26.9	-0.347126
miR-17-3p	ssc-miR-17-3p	CRISPLD2	cds	-26.9	-0.340767
mir-708-5p	ssc-mir-708-5p	CRISPLD2	three_prime_UTR	-25.8	-0.298668
mir-503	ssc-mir-503	CST3	five_prime_UTR	-29.5	-0.476965
mir-503	ssc-mir-503	CST3	three_prime_UTR	-30.9	-0.476965
mir-503	ssc-mir-503	CST3	cds	-27.2	-0.476965
mir-107	ssc-mir-107	CST3	cds	-28.1	-0.380875
miR-15a-3p	hsa-miR-15a-3p	CST3	three_prime_UTR	-27.4	-0.317808
mir-210	ssc-mir-210	CST3	cds	-29.7	-0.316482
miR-720	hsa-miR-720	CST3	five_prime_UTR	-26.7	-0.313752
mir-503	ssc-mir-503	CTSH	three_prime_UTR	-30.4	-0.562055
mir-503	ssc-mir-503	CTSH	cds	-28	-0.562055
mir-217	ssc-mir-217	CTSH	three_prime_UTR	-27.3	-0.547437
miR-188-5p	rno-miR-188-5p	CTSH	cds	-26.1	-0.51939
mir-194-5p	ssc-mir-194-5p	CTSH	cds	-31.9	-0.491857
miR-15a-3p	hsa-miR-15a-3p	CTSH	three_prime_UTR	-26.8	-0.453543
mir-34a	ssc-mir-34a	CTSH	cds	-28.3	-0.408586
mir-34a	ssc-mir-34a	CTSH	three_prime_UTR	-27	-0.408586
miR-19b-1-5p	hsa-miR-19b-1-5p	CTSH	cds	-26.2	-0.392675
miR-29b-1-5p	hsa-miR-29b-1-5p	CTSH	three_prime_UTR	-26.7	-0.35978
mir-107	ssc-mir-107	CUBN	cds	-31.2	-0.446962
miR-214-5p	ssc-miR-214-5p	CUBN	cds	-35.3	-0.445619
mir-217	ssc-mir-217	CUBN	cds	-27	-0.417724
mir-210	ssc-mir-210	CUBN	cds	-27.4	-0.4036
miR-425-3p	ssc-miR-425-3p	CUBN	three_prime_UTR	-25.2	-0.371823
mir-324	ssc-mir-324	CUBN	cds	-29.4	-0.329883
miR-188	ptr-miR-188	CXCR4	cds	-27.1	-0.428875
miR-17-3p	ssc-miR-17-3p	CXCR4	three_prime_UTR	-25.1	-0.377753
mir-107	ssc-mir-107	CXCR4	three_prime_UTR	-27.1	-0.33453
mir-107	ssc-mir-107	CXCR4	cds	-26.6	-0.33453
mir-503	ssc-mir-503	CXCR4	cds	-26.2	-0.298905
mir-210	ssc-mir-210	CYB561	three_prime_UTR	-30.5	-0.352004
mir-210	ssc-mir-210	CYB561	cds	-26.8	-0.352004
miR-214-5p	ssc-miR-214-5p	CYB561	three_prime_UTR	-27	-0.341733
mir-107	ssc-mir-107	CYB561	three_prime_UTR	-26.6	-0.327794
miR-15a-3p	hsa-miR-15a-3p	CYB561	three_prime_UTR	-26.2	-0.319959
mir-34a	ssc-mir-34a	CYB5R1	three_prime_UTR	-27.5	-0.440214
mir-34a	ssc-mir-34a	CYB5R1	cds	-26.4	-0.440214
miR-19b-1-5p	hsa-miR-19b-1-5p	CYB5R1	cds	-27.7	-0.342563
miR-425-3p	ssc-miR-425-3p	CYB5R1	cds	-29.4	-0.328414
miR-425-3p	ssc-miR-425-3p	CYB5R1	three_prime_UTR	-26.6	-0.328414
mir-187	ssc-mir-187	CYB5R1	cds	-29.5	-0.327016
mir-199a-2	ssc-mir-199a-2	CYB5R1	cds	-27.3	-0.30273
miR-188-5p	rno-miR-188-5p	CYB5R1	three_prime_UTR	-28.9	-0.298349
miR-188-5p	rno-miR-188-5p	CYB5R1	cds	-28.8	-0.298349
mir-30e	ssc-mir-30e	DBI	three_prime_UTR	-26.5	-0.551952
mir-210	ssc-mir-210	DBI	three_prime_UTR	-25.9	-0.509699
mir-143	ssc-mir-143	DBI	three_prime_UTR	-26.4	-0.480996
miR-143-3p	ssc-miR-143-3p	DBI	three_prime_UTR	-26.4	-0.460034
mir-30a	ssc-mir-30a	DBI	three_prime_UTR	-31	-0.455976
mir-708-5p	ssc-mir-708-5p	DBI	three_prime_UTR	-30.6	-0.444854
mir-363	ssc-mir-363	DBI	three_prime_UTR	-25.3	-0.44039
mir-216	ssc-mir-216	DBI	three_prime_UTR	-26.5	-0.438332
miR-17-3p	ssc-miR-17-3p	DBI	three_prime_UTR	-28	-0.436364
mir-217	ssc-mir-217	DBI	three_prime_UTR	-25.2	-0.423244
miR-19b-1-5p	hsa-miR-19b-1-5p	DBI	three_prime_UTR	-28.2	-0.407274
miR-455-5p	ssc-miR-455-5p	DBI	three_prime_UTR	-26.6	-0.400842
mir-187	ssc-mir-187	DBI	three_prime_UTR	-29.3	-0.395397
miR-425-3p	ssc-miR-425-3p	DBI	three_prime_UTR	-26.1	-0.35281
miR-188	ptr-miR-188	DBI	three_prime_UTR	-29.7	-0.342982
miR-130a	ssc-miR-130a	DBI	three_prime_UTR	-28.7	-0.32257
miR-449a	hsa-miR-449a	DBI	three_prime_UTR	-26.5	-0.318925
miR-188-5p	rno-miR-188-5p	DBI	three_prime_UTR	-29.2	-0.309044
miR-15a-3p	hsa-miR-15a-3p	DBI	three_prime_UTR	-25.2	-0.307838
miR-214-5p	ssc-miR-214-5p	DBI	three_prime_UTR	-28.8	-0.301219
miR-29a-3p	ssc-miR-29a-3p	DDAH1	three_prime_UTR	-25.3	-0.698273
mir-34a	ssc-mir-34a	DDAH1	cds	-28.9	-0.66411
mir-34a	ssc-mir-34a	DDAH1	three_prime_UTR	-25.7	-0.66411
mir-30a	ssc-mir-30a	DDAH1	five_prime_UTR	-26.1	-0.622154
mir-30a	ssc-mir-30a	DDAH1	three_prime_UTR	-26.9	-0.622154
miR-17-3p	ssc-miR-17-3p	DDAH1	five_prime_UTR	-25.1	-0.576421
mir-199a-2	ssc-mir-199a-2	DDAH1	five_prime_UTR	-26.6	-0.570377
mir-363	ssc-mir-363	DDAH1	five_prime_UTR	-26.6	-0.518774
mir-708-5p	ssc-mir-708-5p	DDAH1	cds	-30.1	-0.443115
mir-708-5p	ssc-mir-708-5p	DDAH1	three_prime_UTR	-25.3	-0.443115
mir-18a	ssc-mir-18a	DDAH1	three_prime_UTR	-25.2	-0.439694
miR-188	ptr-miR-188	DDAH1	three_prime_UTR	-31.2	-0.413702
miR-188	ptr-miR-188	DDAH1	five_prime_UTR	-27.4	-0.413702
miR-214-5p	ssc-miR-214-5p	DDAH1	cds	-29.2	-0.413422
miR-425-3p	ssc-miR-425-3p	DDAH1	three_prime_UTR	-30.1	-0.412881
miR-425-3p	ssc-miR-425-3p	DDAH1	five_prime_UTR	-26.2	-0.412881
mir-18a-5p	ssc-mir-18a-5p	DDAH1	three_prime_UTR	-26	-0.411092
miR-188-5p	rno-miR-188-5p	DDAH1	five_prime_UTR	-26	-0.376341
miR-188-5p	rno-miR-188-5p	DDAH1	three_prime_UTR	-27.2	-0.376341
mir-503	ssc-mir-503	DDAH1	three_prime_UTR	-25	-0.356312
mir-210	ssc-mir-210	DDIT4	cds	-27	-0.638031
mir-18a-5p	ssc-mir-18a-5p	DDIT4	three_prime_UTR	-25.9	-0.620281
mir-18a	ssc-mir-18a	DDIT4	three_prime_UTR	-25.9	-0.598341
mir-30a	ssc-mir-30a	DDIT4	three_prime_UTR	-25.5	-0.549877
mir-503	ssc-mir-503	DDIT4	cds	-30.8	-0.461337
mir-503	ssc-mir-503	DDIT4	three_prime_UTR	-29.2	-0.461337
mir-497	ssc-mir-497	DDIT4	three_prime_UTR	-28.5	-0.457156
mir-34a	ssc-mir-34a	DDIT4	cds	-34	-0.44988
mir-34a	ssc-mir-34a	DDIT4	three_prime_UTR	-27.6	-0.44988
miR-17-3p	ssc-miR-17-3p	DDIT4	three_prime_UTR	-27.8	-0.449568
mir-708-5p	ssc-mir-708-5p	DDIT4	three_prime_UTR	-30	-0.426384
miR-19b-1-5p	hsa-miR-19b-1-5p	DDIT4	cds	-25.4	-0.382072
mir-199a-2	ssc-mir-199a-2	DDIT4	cds	-25.4	-0.34706
mir-199a-2	ssc-mir-199a-2	DDIT4	three_prime_UTR	-25	-0.34706
miR-188	ptr-miR-188	DDIT4	three_prime_UTR	-27.8	-0.303793
mir-30a	ssc-mir-30a	DEGS2	cds	-28.2	-0.621315
miR-29a-3p	ssc-miR-29a-3p	DEGS2	cds	-27.9	-0.604093
mir-29c	ssc-mir-29c	DEGS2	cds	-26.9	-0.568433
mir-29a	ssc-mir-29a	DEGS2	cds	-26.9	-0.547911
mir-34a	ssc-mir-34a	DEGS2	three_prime_UTR	-28.5	-0.502373
miR-449a	hsa-miR-449a	DEGS2	cds	-29	-0.496894
miR-449a	hsa-miR-449a	DEGS2	three_prime_UTR	-25.5	-0.496894
miR-19b-1-5p	hsa-miR-19b-1-5p	DEGS2	cds	-26.5	-0.474623
mir-210	ssc-mir-210	DEGS2	cds	-28.4	-0.417521
mir-210	ssc-mir-210	DEGS2	five_prime_UTR	-26.1	-0.417521
mir-187	ssc-mir-187	DEGS2	cds	-25.5	-0.412666
miR-29b-1-5p	hsa-miR-29b-1-5p	DEGS2	five_prime_UTR	-32.2	-0.375245
miR-720	hsa-miR-720	DEGS2	three_prime_UTR	-26.5	-0.353786
mir-503	ssc-mir-503	DEGS2	five_prime_UTR	-28.7	-0.339911
miR-17-3p	ssc-miR-17-3p	DEGS2	cds	-28.5	-0.336191
mir-708-5p	ssc-mir-708-5p	DEGS2	cds	-27.2	-0.328954
mir-30a	ssc-mir-30a	DEGS3	three_prime_UTR	-25.4	-0.621315
mir-30a	ssc-mir-30a	DEGS4	five_prime_UTR	-25.4	-0.621315
miR-15a-3p	hsa-miR-15a-3p	DESI1	three_prime_UTR	-25.6	-0.523881
mir-30a	ssc-mir-30a	DESI1	cds	-25.9	-0.495349
mir-30a	ssc-mir-30a	DESI1	three_prime_UTR	-25.3	-0.495349
miR-188	ptr-miR-188	DESI1	three_prime_UTR	-25.8	-0.463006
mir-210	ssc-mir-210	DESI1	three_prime_UTR	-27	-0.4468
mir-210	ssc-mir-210	DESI1	cds	-27.3	-0.4468
miR-720	hsa-miR-720	DESI1	cds	-28.7	-0.414646
miR-720	hsa-miR-720	DESI1	three_prime_UTR	-25.2	-0.414646
mir-187	ssc-mir-187	DESI1	three_prime_UTR	-27.4	-0.412537
miR-188-5p	rno-miR-188-5p	DESI1	three_prime_UTR	-29.1	-0.389743
mir-199a-2	ssc-mir-199a-2	DESI1	cds	-26.6	-0.355656
miR-130a	ssc-miR-130a	DESI1	three_prime_UTR	-27.8	-0.35563
mir-708-5p	ssc-mir-708-5p	DESI1	three_prime_UTR	-29.5	-0.327253
mir-30e	ssc-mir-30e	DESI1	three_prime_UTR	-26.2	-0.317819
miR-17-3p	ssc-miR-17-3p	DESI1	three_prime_UTR	-26.9	-0.31578
mir-34a	ssc-mir-34a	DESI1	cds	-29.7	-0.307754
mir-34a	ssc-mir-34a	DESI1	three_prime_UTR	-26.1	-0.307754
mir-210	ssc-mir-210	DHCR24	cds	-31.1	-0.556858
mir-187	ssc-mir-187	DHCR24	cds	-25.6	-0.461065
miR-15a-3p	hsa-miR-15a-3p	DHCR24	cds	-26.9	-0.420663
mir-708-5p	ssc-mir-708-5p	DHCR24	cds	-25.4	-0.394673
miR-17-3p	ssc-miR-17-3p	DHCR24	cds	-26.9	-0.386171
mir-30a	ssc-mir-30a	DHCR24	cds	-27.8	-0.38212
miR-214-5p	ssc-miR-214-5p	DHCR24	cds	-28.2	-0.313404
mir-30e	ssc-mir-30e	DHCR7	cds	-25.3	-0.653123
mir-30a	ssc-mir-30a	DHCR7	cds	-29.7	-0.6187
mir-210	ssc-mir-210	DHCR7	three_prime_UTR	-29.4	-0.599226
mir-210	ssc-mir-210	DHCR7	cds	-27.7	-0.599226
mir-503	ssc-mir-503	DHCR7	cds	-28.3	-0.496989
mir-34a	ssc-mir-34a	DHCR7	cds	-29.9	-0.49265
mir-34a	ssc-mir-34a	DHCR7	three_prime_UTR	-25.8	-0.49265
miR-19b-1-5p	hsa-miR-19b-1-5p	DHCR7	cds	-26.5	-0.482676
miR-17-3p	ssc-miR-17-3p	DHCR7	cds	-26.7	-0.404807
miR-188	ptr-miR-188	DHCR7	cds	-26	-0.319704
mir-30a	ssc-mir-30a	DHDDS	five_prime_UTR	-28.7	-0.535924
mir-210	ssc-mir-210	DHDDS	cds	-29.5	-0.494117
mir-324	ssc-mir-324	DHDDS	cds	-26.1	-0.462129
mir-324	ssc-mir-324	DHDDS	three_prime_UTR	-26.2	-0.462129
mir-363	ssc-mir-363	DHDDS	cds	-25.7	-0.413935
mir-34a	ssc-mir-34a	DHDDS	three_prime_UTR	-29.2	-0.38103
mir-34a	ssc-mir-34a	DHDDS	cds	-25.3	-0.38103
miR-188	ptr-miR-188	DHDDS	three_prime_UTR	-26.3	-0.323742
mir-30a	ssc-mir-30a	DHRS3	cds	-26.4	-0.583128
miR-143-3p	ssc-miR-143-3p	DHRS3	cds	-27.8	-0.486721
mir-503	ssc-mir-503	DHRS3	three_prime_UTR	-31.2	-0.476151
mir-503	ssc-mir-503	DHRS3	five_prime_UTR	-29.5	-0.476151
mir-503	ssc-mir-503	DHRS3	cds	-27.7	-0.476151
mir-143	ssc-mir-143	DHRS3	cds	-26.1	-0.470523
miR-188	ptr-miR-188	DHRS3	five_prime_UTR	-31.3	-0.455042
miR-188-5p	rno-miR-188-5p	DHRS3	five_prime_UTR	-30.8	-0.404618
miR-17-3p	ssc-miR-17-3p	DHRS3	cds	-26	-0.311795
mir-30a	ssc-mir-30a	DLGAP4	cds	-26.4	-0.66393
mir-30a	ssc-mir-30a	DLGAP4	five_prime_UTR	-25.4	-0.66393
mir-34a	ssc-mir-34a	DLGAP4	three_prime_UTR	-27.9	-0.495074
mir-34a	ssc-mir-34a	DLGAP4	cds	-29.4	-0.495074
mir-34a	ssc-mir-34a	DLGAP4	five_prime_UTR	-27.3	-0.495074
mir-210	ssc-mir-210	DLGAP4	five_prime_UTR	-31.7	-0.464817
mir-199a-2	ssc-mir-199a-2	DLGAP4	three_prime_UTR	-25.6	-0.453023
miR-19b-1-5p	hsa-miR-19b-1-5p	DLGAP4	three_prime_UTR	-25.3	-0.40861
miR-19b-1-5p	hsa-miR-19b-1-5p	DLGAP4	cds	-25.9	-0.40861
miR-188	ptr-miR-188	DLGAP4	five_prime_UTR	-30.2	-0.398336
miR-188	ptr-miR-188	DLGAP4	cds	-25.6	-0.398336
miR-133a-5p	ssc-miR-133a-5p	DLGAP4	cds	-29.2	-0.335071
miR-133a-5p	ssc-miR-133a-5p	DLGAP4	five_prime_UTR	-25.4	-0.335071
miR-17-3p	ssc-miR-17-3p	DLGAP4	five_prime_UTR	-26.6	-0.333369
miR-19b-1-5p	hsa-miR-19b-1-5p	DNAJB5	three_prime_UTR	-25.6	-0.513087
mir-30a	ssc-mir-30a	DNAJB5	cds	-30	-0.425207
mir-30e	ssc-mir-30e	DNAJB5	cds	-25.4	-0.419318
mir-34a	ssc-mir-34a	DNAJB5	cds	-27.1	-0.385241
mir-708-5p	ssc-mir-708-5p	DNAJB5	three_prime_UTR	-26.1	-0.377186
miR-425-3p	ssc-miR-425-3p	DNAJB5	cds	-28.9	-0.325725
mir-210	ssc-mir-210	DOK5	five_prime_UTR	-27.4	-0.868933
mir-107	ssc-mir-107	DOK5	cds	-26	-0.62844
miR-214-5p	ssc-miR-214-5p	DOK5	three_prime_UTR	-29	-0.535979
miR-147	rno-miR-147	DOK5	three_prime_UTR	-28.2	-0.520673
mir-16-2	ssc-mir-16-2	DOK5	cds	-26.4	-0.509979
mir-34a	ssc-mir-34a	DOK5	cds	-26.3	-0.482669
mir-34a	ssc-mir-34a	DOK5	three_prime_UTR	-27.7	-0.482669
mir-199a-2	ssc-mir-199a-2	DOK5	three_prime_UTR	-29.4	-0.481894
miR-17-3p	ssc-miR-17-3p	DOK5	cds	-26.8	-0.4812
mir-187	ssc-mir-187	DOK5	three_prime_UTR	-25.8	-0.462698
mir-30a	ssc-mir-30a	DOK5	three_prime_UTR	-25.9	-0.413806
miR-19b-1-5p	hsa-miR-19b-1-5p	DOK5	cds	-26	-0.392655
miR-19b-1-5p	hsa-miR-19b-1-5p	DOK5	three_prime_UTR	-27.2	-0.392655
miR-188	ptr-miR-188	DOK5	five_prime_UTR	-27	-0.340255
miR-188	ptr-miR-188	DOK5	three_prime_UTR	-28.6	-0.340255
mir-503	ssc-mir-503	DOK5	cds	-32.6	-0.32925
mir-503	ssc-mir-503	DOK5	three_prime_UTR	-29.9	-0.32925
mir-217	ssc-mir-217	DOK5	three_prime_UTR	-26.8	-0.321611
mir-708-5p	ssc-mir-708-5p	DOK5	three_prime_UTR	-26.9	-0.301937
mir-217	ssc-mir-217	DPCD	three_prime_UTR	-25.1	-0.372717
miR-188	ptr-miR-188	DPCD	five_prime_UTR	-26.1	-0.372675
miR-188	ptr-miR-188	DPCD	three_prime_UTR	-25	-0.372675
miR-19b-1-5p	hsa-miR-19b-1-5p	DPCD	three_prime_UTR	-25.2	-0.342908
miR-188-5p	rno-miR-188-5p	DPCD	three_prime_UTR	-28.1	-0.340473
miR-214-5p	ssc-miR-214-5p	DPCD	three_prime_UTR	-26.7	-0.320449
mir-503	ssc-mir-503	DPCD	cds	-30.2	-0.305134
mir-503	ssc-mir-503	DPCD	three_prime_UTR	-26.6	-0.305134
miR-15a-3p	hsa-miR-15a-3p	DXO	five_prime_UTR	-33.7	-0.435608
miR-15a-3p	hsa-miR-15a-3p	DXO	three_prime_UTR	-25.7	-0.435608
mir-29c	ssc-mir-29c	DXO	three_prime_UTR	-29.7	-0.428114
mir-29a	ssc-mir-29a	DXO	three_prime_UTR	-29.7	-0.392739
mir-30a	ssc-mir-30a	DXO	three_prime_UTR	-28.8	-0.362698
mir-30a	ssc-mir-30a	DXO	cds	-26.2	-0.362698
miR-455-5p	ssc-miR-455-5p	DXO	three_prime_UTR	-25.4	-0.361391
miR-29a-3p	ssc-miR-29a-3p	DXO	three_prime_UTR	-30.8	-0.350434
miR-143-3p	ssc-miR-143-3p	DXO	three_prime_UTR	-25.5	-0.3387
mir-210	ssc-mir-210	DXO	three_prime_UTR	-29.8	-0.335334
miR-720	hsa-miR-720	DXO	three_prime_UTR	-29.5	-0.318545
miR-720	hsa-miR-720	DXO	cds	-26.2	-0.318545
mir-30e	ssc-mir-30e	DXO	three_prime_UTR	-25.6	-0.317723
mir-216	ssc-mir-216	DXO	three_prime_UTR	-26.1	-0.317623
mir-30a	ssc-mir-30a	DYNLL2	three_prime_UTR	-26.9	-0.609226
mir-216	ssc-mir-216	DYNLL2	three_prime_UTR	-26.5	-0.604541
miR-449a	hsa-miR-449a	DYNLL2	three_prime_UTR	-28.1	-0.588049
mir-199a-2	ssc-mir-199a-2	DYNLL2	three_prime_UTR	-29.6	-0.578445
mir-497	ssc-mir-497	DYNLL2	three_prime_UTR	-25	-0.553515
mir-34a	ssc-mir-34a	DYNLL2	five_prime_UTR	-27.7	-0.552764
mir-34a	ssc-mir-34a	DYNLL2	cds	-27.2	-0.552764
mir-34a	ssc-mir-34a	DYNLL2	three_prime_UTR	-28.9	-0.552764
miR-188	ptr-miR-188	DYNLL2	three_prime_UTR	-30.4	-0.550817
miR-720	hsa-miR-720	DYNLL2	three_prime_UTR	-27.1	-0.521645
mir-503	ssc-mir-503	DYNLL2	five_prime_UTR	-30.8	-0.519288
miR-133a-5p	ssc-miR-133a-5p	DYNLL2	three_prime_UTR	-25.7	-0.487085
mir-324	ssc-mir-324	DYNLL2	three_prime_UTR	-28.1	-0.434104
miR-19b-1-5p	hsa-miR-19b-1-5p	DYNLL2	five_prime_UTR	-27.4	-0.427863
miR-15a-3p	hsa-miR-15a-3p	DYNLL2	three_prime_UTR	-25.7	-0.421543
mir-708-5p	ssc-mir-708-5p	DYNLL2	three_prime_UTR	-25	-0.328698
mir-503	ssc-mir-503	DYNLT1	cds	-27.8	-0.357721
miR-24-2-5p	ssc-miR-24-2-5p	DYNLT1	three_prime_UTR	-27.1	-0.299149
mir-210	ssc-mir-210	EFNB1	five_prime_UTR	-32.7	-0.755366
mir-30e	ssc-mir-30e	EFNB1	three_prime_UTR	-25.1	-0.590434
mir-30a	ssc-mir-30a	EFNB1	three_prime_UTR	-25.8	-0.581969
mir-34a	ssc-mir-34a	EFNB1	five_prime_UTR	-30.6	-0.537409
mir-34a	ssc-mir-34a	EFNB1	cds	-27.4	-0.537409
mir-34a	ssc-mir-34a	EFNB1	three_prime_UTR	-28.1	-0.537409
miR-19b-1-5p	hsa-miR-19b-1-5p	EFNB1	five_prime_UTR	-26.5	-0.457145
miR-19b-1-5p	hsa-miR-19b-1-5p	EFNB1	three_prime_UTR	-25.5	-0.457145
mir-199a-2	ssc-mir-199a-2	EFNB1	five_prime_UTR	-25.1	-0.448503
miR-17-3p	ssc-miR-17-3p	EFNB1	five_prime_UTR	-26.3	-0.432522
mir-217	ssc-mir-217	EFNB1	three_prime_UTR	-26.4	-0.394875
mir-708-5p	ssc-mir-708-5p	EFNB1	five_prime_UTR	-28.1	-0.391834
mir-708-5p	ssc-mir-708-5p	EFNB1	three_prime_UTR	-30.7	-0.391834
mir-107	ssc-mir-107	EFNB1	three_prime_UTR	-25.9	-0.364906
mir-187	ssc-mir-187	EFNB1	cds	-27.2	-0.323579
mir-30a	ssc-mir-30a	EGFL6	cds	-26.3	-0.61721
miR-19b-1-5p	hsa-miR-19b-1-5p	EGFL6	cds	-28.2	-0.564524
miR-133a-5p	ssc-miR-133a-5p	EGFL6	cds	-28.8	-0.558968
mir-210	ssc-mir-210	EGFL6	cds	-29.5	-0.543764
mir-34a	ssc-mir-34a	EGFL6	cds	-26.9	-0.488096
miR-130a	ssc-miR-130a	EGFL6	cds	-26.7	-0.473655
mir-503	ssc-mir-503	EGFL6	three_prime_UTR	-27.7	-0.434214
mir-503	ssc-mir-503	EGFL6	cds	-25.7	-0.434214
miR-188-5p	rno-miR-188-5p	EGFL6	cds	-29	-0.427815
mir-210	ssc-mir-210	EGFLAM	cds	-31.9	-0.510348
mir-210	ssc-mir-210	EGFLAM	five_prime_UTR	-30.2	-0.510348
mir-143	ssc-mir-143	EGFLAM	cds	-25.8	-0.485906
miR-143-3p	ssc-miR-143-3p	EGFLAM	cds	-27.5	-0.477838
miR-720	hsa-miR-720	EGFLAM	cds	-28.6	-0.430508
miR-720	hsa-miR-720	EGFLAM	five_prime_UTR	-25.5	-0.430508
mir-18a	ssc-mir-18a	EGFLAM	five_prime_UTR	-26.6	-0.377006
mir-101-1	ssc-mir-101-1	EGFLAM	five_prime_UTR	-25	-0.360119
mir-503	ssc-mir-503	EGFLAM	five_prime_UTR	-31.1	-0.354441
mir-503	ssc-mir-503	EGFLAM	cds	-25.4	-0.354441
mir-708-5p	ssc-mir-708-5p	EGFLAM	five_prime_UTR	-26.2	-0.345832
miR-133a-5p	ssc-miR-133a-5p	EGFLAM	five_prime_UTR	-27	-0.336673
miR-133a-5p	ssc-miR-133a-5p	EGFLAM	three_prime_UTR	-25.2	-0.336673
mir-18a-5p	ssc-mir-18a-5p	EGFLAM	five_prime_UTR	-26.6	-0.33166
mir-324	ssc-mir-324	EGFLAM	five_prime_UTR	-27.9	-0.330677
miR-188	ptr-miR-188	EGFLAM	cds	-30.8	-0.327049
miR-188	ptr-miR-188	EGFLAM	five_prime_UTR	-25.4	-0.327049
mir-34a	ssc-mir-34a	EGFLAM	three_prime_UTR	-30.6	-0.309006
mir-34a	ssc-mir-34a	EGFLAM	cds	-26.7	-0.309006
mir-34a	ssc-mir-34a	EGFLAM	five_prime_UTR	-26.1	-0.309006
mir-30a	ssc-mir-30a	EGFR	cds	-26.1	-0.583035
miR-19b-1-5p	hsa-miR-19b-1-5p	EGFR	five_prime_UTR	-28.3	-0.480994
miR-19b-1-5p	hsa-miR-19b-1-5p	EGFR	three_prime_UTR	-26.7	-0.480994
miR-15a-3p	hsa-miR-15a-3p	EGFR	cds	-26.1	-0.447469
miR-188-5p	rno-miR-188-5p	EGFR	five_prime_UTR	-25.7	-0.434465
miR-188-5p	rno-miR-188-5p	EGFR	cds	-26.6	-0.434465
miR-188	ptr-miR-188	EGFR	three_prime_UTR	-30.9	-0.42576
miR-188	ptr-miR-188	EGFR	five_prime_UTR	-26.2	-0.42576
miR-188	ptr-miR-188	EGFR	cds	-27.1	-0.42576
mir-199a-2	ssc-mir-199a-2	EGFR	three_prime_UTR	-26.6	-0.385428
mir-199a-2	ssc-mir-199a-2	EGFR	cds	-25.4	-0.385428
mir-34a	ssc-mir-34a	EGFR	cds	-33	-0.32901
mir-34a	ssc-mir-34a	EGFR	three_prime_UTR	-25.5	-0.32901
miR-29a-3p	ssc-miR-29a-3p	EGFR	cds	-25.9	-0.310647
mir-708-5p	ssc-mir-708-5p	EHD1	three_prime_UTR	-27.1	-0.490692
mir-708-5p	ssc-mir-708-5p	EHD1	cds	-27	-0.490692
mir-210	ssc-mir-210	EHD1	cds	-32	-0.479756
miR-425-3p	ssc-miR-425-3p	EHD1	cds	-26.3	-0.391239
miR-17-3p	ssc-miR-17-3p	EHD1	cds	-25.4	-0.354033
mir-34a	ssc-mir-34a	EHD1	three_prime_UTR	-26.7	-0.326925
mir-34a	ssc-mir-34a	EHD1	cds	-26.2	-0.326925
miR-143-3p	ssc-miR-143-3p	EIF6	cds	-25.4	-0.517785
mir-708-5p	ssc-mir-708-5p	EIF6	three_prime_UTR	-26	-0.413833
miR-720	hsa-miR-720	EIF6	three_prime_UTR	-25.2	-0.39809
miR-29a-3p	ssc-miR-29a-3p	EIF6	cds	-25.4	-0.396654
mir-210	ssc-mir-210	EIF6	cds	-25.8	-0.3127
miR-449a	hsa-miR-449a	EIF6	three_prime_UTR	-27.8	-0.309645
mir-210	ssc-mir-210	ELOB	cds	-26.1	-0.527471
mir-503	ssc-mir-503	ELOB	cds	-29.4	-0.398563
mir-16-2	ssc-mir-16-2	EPB41L4B	three_prime_UTR	-26.8	-0.505052
miR-720	hsa-miR-720	EPB41L4B	cds	-27.7	-0.498459
miR-147	rno-miR-147	EPB41L4B	three_prime_UTR	-25.3	-0.490997
mir-210	ssc-mir-210	EPB41L4B	cds	-31.3	-0.422997
mir-199a-2	ssc-mir-199a-2	EPB41L4B	cds	-26.2	-0.421137
mir-107	ssc-mir-107	EPB41L4B	three_prime_UTR	-25.1	-0.410062
miR-17-3p	ssc-miR-17-3p	EPB41L4B	cds	-25.7	-0.405949
mir-497	ssc-mir-497	EPB41L4B	cds	-26.1	-0.404698
mir-30a	ssc-mir-30a	EPB41L4B	three_prime_UTR	-26.2	-0.388389
mir-30a	ssc-mir-30a	EPB41L4B	cds	-25.5	-0.388389
miR-130a	ssc-miR-130a	EPB41L4B	three_prime_UTR	-26.3	-0.322472
mir-34a	ssc-mir-34a	EPB41L4B	cds	-28.6	-0.319733
miR-133a-5p	ssc-miR-133a-5p	EPB41L4B	cds	-25.5	-0.317085
mir-187	ssc-mir-187	EPB41L4B	cds	-27.1	-0.315079
mir-503	ssc-mir-503	EPB41L4B	cds	-29.6	-0.296272
mir-30a	ssc-mir-30a	EYA2	cds	-28.5	-0.685987
mir-210	ssc-mir-210	EYA2	five_prime_UTR	-28.6	-0.613307
mir-210	ssc-mir-210	EYA2	cds	-30.5	-0.613307
mir-210	ssc-mir-210	EYA2	three_prime_UTR	-27.3	-0.613307
mir-34a	ssc-mir-34a	EYA2	cds	-25.4	-0.600069
miR-17-3p	ssc-miR-17-3p	EYA2	three_prime_UTR	-25.3	-0.446362
miR-188-5p	rno-miR-188-5p	EYA2	three_prime_UTR	-27.4	-0.434665
miR-15a-3p	hsa-miR-15a-3p	EYA2	three_prime_UTR	-26.9	-0.428599
miR-188	ptr-miR-188	EYA2	three_prime_UTR	-27.9	-0.405747
mir-708-5p	ssc-mir-708-5p	EYA2	three_prime_UTR	-26.4	-0.378078
mir-708-5p	ssc-mir-708-5p	EYA2	cds	-27.8	-0.378078
mir-217	ssc-mir-217	EYA2	three_prime_UTR	-29.8	-0.32294
miR-188	ptr-miR-188	EZR	three_prime_UTR	-30.8	-0.553258
mir-708-5p	ssc-mir-708-5p	EZR	cds	-30.9	-0.507254
mir-708-5p	ssc-mir-708-5p	EZR	three_prime_UTR	-31.1	-0.507254
miR-29b-1-5p	hsa-miR-29b-1-5p	EZR	cds	-28	-0.49038
miR-29b-1-5p	hsa-miR-29b-1-5p	EZR	three_prime_UTR	-26.8	-0.49038
mir-497	ssc-mir-497	EZR	three_prime_UTR	-28.4	-0.483441
mir-324	ssc-mir-324	EZR	three_prime_UTR	-32.1	-0.482848
mir-503	ssc-mir-503	EZR	five_prime_UTR	-29.1	-0.475504
mir-503	ssc-mir-503	EZR	three_prime_UTR	-29.3	-0.475504
mir-503	ssc-mir-503	EZR	cds	-27.6	-0.475504
mir-34a	ssc-mir-34a	EZR	cds	-31	-0.475259
mir-34a	ssc-mir-34a	EZR	three_prime_UTR	-28.3	-0.475259
mir-30a	ssc-mir-30a	EZR	cds	-28.2	-0.461586
mir-30a	ssc-mir-30a	EZR	three_prime_UTR	-25.7	-0.461586
mir-143	ssc-mir-143	EZR	three_prime_UTR	-25.7	-0.409035
miR-133a-5p	ssc-miR-133a-5p	EZR	three_prime_UTR	-27.3	-0.405935
miR-143-3p	ssc-miR-143-3p	EZR	three_prime_UTR	-27.4	-0.38931
mir-217	ssc-mir-217	EZR	three_prime_UTR	-27.5	-0.346742
mir-210	ssc-mir-210	EZR	five_prime_UTR	-35.3	-0.335241
mir-210	ssc-mir-210	EZR	cds	-32.6	-0.335241
mir-210	ssc-mir-210	EZR	three_prime_UTR	-27.4	-0.335241
mir-101-1	ssc-mir-101-1	EZR	three_prime_UTR	-26.6	-0.29645
mir-210	ssc-mir-210	FABP3	five_prime_UTR	-25.7	-0.783479
mir-708-5p	ssc-mir-708-5p	FABP3	five_prime_UTR	-26.5	-0.52679
mir-107	ssc-mir-107	FABP3	five_prime_UTR	-25	-0.483037
mir-30a	ssc-mir-30a	FABP3	cds	-30.1	-0.460363
mir-30a	ssc-mir-30a	FABP3	five_prime_UTR	-26.5	-0.460363
mir-34a	ssc-mir-34a	FABP3	five_prime_UTR	-25.9	-0.433246
miR-214-5p	ssc-miR-214-5p	FABP3	five_prime_UTR	-28.3	-0.422074
mir-199a-2	ssc-mir-199a-2	FABP3	cds	-26.5	-0.398532
miR-19b-1-5p	hsa-miR-19b-1-5p	FABP3	five_prime_UTR	-29.6	-0.397285
miR-188	ptr-miR-188	FABP3	five_prime_UTR	-28.2	-0.321552
mir-503	ssc-mir-503	FABP3	five_prime_UTR	-28.5	-0.314347
mir-210	ssc-mir-210	FABP4	three_prime_UTR	-30.1	-0.524478
mir-143	ssc-mir-143	FABP4	three_prime_UTR	-27.1	-0.495021
miR-17-3p	ssc-miR-17-3p	FABP4	three_prime_UTR	-27.2	-0.437666
miR-143-3p	ssc-miR-143-3p	FABP4	three_prime_UTR	-27.1	-0.43017
mir-34a	ssc-mir-34a	FABP4	three_prime_UTR	-25.5	-0.429012
mir-503	ssc-mir-503	FABP4	three_prime_UTR	-27	-0.397765
miR-720	hsa-miR-720	FAM117A	cds	-28.9	-0.551221
miR-188	ptr-miR-188	FAM117A	cds	-31.9	-0.465976
miR-188	ptr-miR-188	FAM117A	three_prime_UTR	-27.2	-0.465976
miR-133a-5p	ssc-miR-133a-5p	FAM117A	three_prime_UTR	-28.8	-0.459798
mir-34a	ssc-mir-34a	FAM117A	cds	-27.2	-0.439238
miR-188-5p	rno-miR-188-5p	FAM117A	cds	-30.2	-0.419
mir-210	ssc-mir-210	FAM117A	cds	-28.4	-0.401829
mir-503	ssc-mir-503	FAM117A	cds	-31	-0.40036
mir-503	ssc-mir-503	FAM117A	three_prime_UTR	-25.3	-0.40036
miR-143-3p	ssc-miR-143-3p	FAM117A	cds	-25	-0.350412
mir-708-5p	ssc-mir-708-5p	FAM117A	three_prime_UTR	-27.8	-0.34128
mir-143	ssc-mir-143	FAM117A	cds	-25	-0.32657
mir-30a	ssc-mir-30a	FAM193A	cds	-27.3	-0.59178
miR-720	hsa-miR-720	FAM193A	cds	-30.9	-0.497852
miR-143-3p	ssc-miR-143-3p	FAM193A	cds	-26.5	-0.46444
mir-187	ssc-mir-187	FAM193A	three_prime_UTR	-25.9	-0.460142
mir-187	ssc-mir-187	FAM193A	cds	-25.5	-0.460142
mir-34a	ssc-mir-34a	FAM193A	three_prime_UTR	-26	-0.430235
mir-34a	ssc-mir-34a	FAM193A	cds	-27.7	-0.430235
miR-133a-5p	ssc-miR-133a-5p	FAM193A	cds	-25.2	-0.414527
mir-30e	ssc-mir-30e	FAM193A	cds	-25.3	-0.412126
miR-188	ptr-miR-188	FAM193A	cds	-25.1	-0.405971
miR-19b-1-5p	hsa-miR-19b-1-5p	FAM193A	cds	-34.1	-0.37174
miR-17-3p	ssc-miR-17-3p	FAM193A	cds	-26.8	-0.360797
mir-210	ssc-mir-210	FAM193A	three_prime_UTR	-31.7	-0.346439
mir-210	ssc-mir-210	FAM193A	cds	-28.3	-0.346439
miR-425-3p	ssc-miR-425-3p	FAM193A	three_prime_UTR	-26.8	-0.317719
miR-425-3p	ssc-miR-425-3p	FAM193A	cds	-28.3	-0.317719
mir-210	ssc-mir-210	FAM53B	cds	-25.2	-0.510472
miR-19b-1-5p	hsa-miR-19b-1-5p	FAM53B	three_prime_UTR	-25.3	-0.474534
mir-30a	ssc-mir-30a	FAM53B	cds	-26.3	-0.448797
miR-15a-3p	hsa-miR-15a-3p	FAM53B	three_prime_UTR	-26.6	-0.395947
mir-708-5p	ssc-mir-708-5p	FAM53B	three_prime_UTR	-25.6	-0.38654
mir-708-5p	ssc-mir-708-5p	FAM53B	cds	-25.3	-0.38654
mir-503	ssc-mir-503	FAM53B	cds	-35.4	-0.32548
mir-503	ssc-mir-503	FAM53B	three_prime_UTR	-29.9	-0.32548
mir-34a	ssc-mir-34a	FAM53B	cds	-26.5	-0.306431
mir-34a	ssc-mir-34a	FAM53B	three_prime_UTR	-26.2	-0.306431
mir-30a	ssc-mir-30a	FARP1	cds	-25.6	-0.665833
miR-29a-3p	ssc-miR-29a-3p	FARP1	cds	-27.2	-0.579791
mir-29c	ssc-mir-29c	FARP1	cds	-26.5	-0.527544
mir-497	ssc-mir-497	FARP1	cds	-26.5	-0.504111
mir-217	ssc-mir-217	FARP1	cds	-25.8	-0.495474
mir-29a	ssc-mir-29a	FARP1	cds	-26.5	-0.485033
mir-210	ssc-mir-210	FARP1	five_prime_UTR	-28.4	-0.4621
mir-210	ssc-mir-210	FARP1	three_prime_UTR	-29	-0.4621
mir-210	ssc-mir-210	FARP1	cds	-26.3	-0.4621
mir-34a	ssc-mir-34a	FARP1	five_prime_UTR	-29.1	-0.456869
mir-34a	ssc-mir-34a	FARP1	cds	-28.4	-0.456869
mir-34a	ssc-mir-34a	FARP1	three_prime_UTR	-25.5	-0.456869
miR-19b-1-5p	hsa-miR-19b-1-5p	FARP1	cds	-26.1	-0.432091
mir-503	ssc-mir-503	FARP1	cds	-25.7	-0.401498
miR-133a-5p	ssc-miR-133a-5p	FARP1	three_prime_UTR	-26.6	-0.354499
miR-133a-5p	ssc-miR-133a-5p	FARP1	cds	-25.1	-0.354499
miR-15a-3p	hsa-miR-15a-3p	FARP1	three_prime_UTR	-28.2	-0.351039
mir-187	ssc-mir-187	FARP1	cds	-25.7	-0.314241
mir-16-2	ssc-mir-16-2	FARP1	cds	-25.8	-0.304918
mir-210	ssc-mir-210	FASN	cds	-32	-0.633896
mir-210	ssc-mir-210	FASN	five_prime_UTR	-28.6	-0.633896
mir-187	ssc-mir-187	FASN	five_prime_UTR	-26.2	-0.587533
mir-30a	ssc-mir-30a	FASN	five_prime_UTR	-30.1	-0.548144
mir-30a	ssc-mir-30a	FASN	cds	-26.5	-0.548144
mir-30e	ssc-mir-30e	FASN	five_prime_UTR	-26.1	-0.541244
miR-143-3p	ssc-miR-143-3p	FASN	five_prime_UTR	-25.1	-0.49379
miR-147	rno-miR-147	FASN	five_prime_UTR	-27.3	-0.472282
miR-147	rno-miR-147	FASN	cds	-26.8	-0.472282
mir-34a	ssc-mir-34a	FASN	cds	-30.9	-0.456983
mir-34a	ssc-mir-34a	FASN	five_prime_UTR	-30.6	-0.456983
miR-455-5p	ssc-miR-455-5p	FASN	five_prime_UTR	-30.9	-0.446062
mir-708-5p	ssc-mir-708-5p	FASN	five_prime_UTR	-31.1	-0.419448
miR-17-3p	ssc-miR-17-3p	FASN	cds	-29.2	-0.417964
miR-17-3p	ssc-miR-17-3p	FASN	five_prime_UTR	-29.4	-0.417964
mir-101-1	ssc-mir-101-1	FASN	five_prime_UTR	-26	-0.400098
mir-199a-2	ssc-mir-199a-2	FASN	five_prime_UTR	-27.1	-0.387849
miR-133a-5p	ssc-miR-133a-5p	FASN	three_prime_UTR	-25.7	-0.347388
miR-133a-5p	ssc-miR-133a-5p	FASN	five_prime_UTR	-26.3	-0.347388
miR-188	ptr-miR-188	FASN	cds	-26.4	-0.340375
miR-19b-1-5p	hsa-miR-19b-1-5p	FASN	cds	-25.7	-0.312597
miR-19b-1-5p	hsa-miR-19b-1-5p	FASN	five_prime_UTR	-25.5	-0.312597
miR-188-5p	rno-miR-188-5p	FASN	five_prime_UTR	-27.9	-0.302777
miR-188-5p	rno-miR-188-5p	FASN	cds	-26.3	-0.302777
mir-187	ssc-mir-187	FBXO31	five_prime_UTR	-30.6	-0.608489
mir-187	ssc-mir-187	FBXO31	three_prime_UTR	-28.6	-0.608489
mir-30a	ssc-mir-30a	FBXO31	five_prime_UTR	-26	-0.571827
mir-30a	ssc-mir-30a	FBXO31	three_prime_UTR	-27.7	-0.571827
mir-497	ssc-mir-497	FBXO31	three_prime_UTR	-25	-0.553196
miR-455-5p	ssc-miR-455-5p	FBXO31	three_prime_UTR	-25.4	-0.536148
miR-720	hsa-miR-720	FBXO31	three_prime_UTR	-28.5	-0.516868
miR-720	hsa-miR-720	FBXO31	cds	-25.8	-0.516868
mir-363	ssc-mir-363	FBXO31	five_prime_UTR	-25.2	-0.515328
miR-143-3p	ssc-miR-143-3p	FBXO31	three_prime_UTR	-26.3	-0.487702
mir-199a-2	ssc-mir-199a-2	FBXO31	three_prime_UTR	-26.9	-0.4816
miR-188	ptr-miR-188	FBXO31	five_prime_UTR	-30.6	-0.470585
miR-188	ptr-miR-188	FBXO31	three_prime_UTR	-29.3	-0.470585
miR-188	ptr-miR-188	FBXO31	cds	-25.5	-0.470585
mir-199b	ssc-mir-199b	FBXO31	three_prime_UTR	-25.9	-0.439082
mir-34a	ssc-mir-34a	FBXO31	five_prime_UTR	-28.9	-0.410886
mir-34a	ssc-mir-34a	FBXO31	cds	-27.2	-0.410886
mir-34a	ssc-mir-34a	FBXO31	three_prime_UTR	-27.5	-0.410886
mir-101-1	ssc-mir-101-1	FBXO31	five_prime_UTR	-26.2	-0.406782
miR-188-5p	rno-miR-188-5p	FBXO31	five_prime_UTR	-30.1	-0.404733
miR-188-5p	rno-miR-188-5p	FBXO31	three_prime_UTR	-27.6	-0.404733
miR-449a	hsa-miR-449a	FBXO31	three_prime_UTR	-25.4	-0.399282
mir-503	ssc-mir-503	FBXO31	cds	-34.6	-0.391187
mir-503	ssc-mir-503	FBXO31	three_prime_UTR	-30.7	-0.391187
miR-29a-3p	ssc-miR-29a-3p	FBXO31	three_prime_UTR	-26.6	-0.355844
miR-15a-3p	hsa-miR-15a-3p	FBXO31	three_prime_UTR	-27.8	-0.346915
mir-210	ssc-mir-210	FBXO31	three_prime_UTR	-31	-0.34427
mir-210	ssc-mir-210	FBXO31	five_prime_UTR	-27	-0.34427
mir-210	ssc-mir-210	FBXO31	cds	-29	-0.34427
mir-324	ssc-mir-324	FBXO31	three_prime_UTR	-26.5	-0.336457
miR-29b-1-5p	hsa-miR-29b-1-5p	FBXO31	five_prime_UTR	-27.2	-0.323591
miR-29b-1-5p	hsa-miR-29b-1-5p	FBXO31	cds	-27.1	-0.323591
miR-29b-1-5p	hsa-miR-29b-1-5p	FBXO31	three_prime_UTR	-26	-0.323591
mir-29c	ssc-mir-29c	FBXO31	three_prime_UTR	-25.9	-0.316364
mir-210	ssc-mir-210	FDFT1	three_prime_UTR	-25.8	-0.610818
mir-30a	ssc-mir-30a	FDFT1	three_prime_UTR	-28.2	-0.436332
mir-216	ssc-mir-216	FDFT1	cds	-25.4	-0.435418
miR-19b-1-5p	hsa-miR-19b-1-5p	FDFT1	cds	-26.1	-0.329578
miR-19b-1-5p	hsa-miR-19b-1-5p	FDFT1	three_prime_UTR	-26.5	-0.329578
mir-34a	ssc-mir-34a	FDFT1	three_prime_UTR	-26.3	-0.313442
mir-708-5p	ssc-mir-708-5p	FDFT1	cds	-25.5	-0.31271
mir-708-5p	ssc-mir-708-5p	FDFT1	three_prime_UTR	-26.1	-0.31271
mir-210	ssc-mir-210	FDPS	three_prime_UTR	-31.9	-0.730966
mir-210	ssc-mir-210	FDPS	cds	-28.1	-0.730966
miR-29a-3p	ssc-miR-29a-3p	FDPS	cds	-27.6	-0.611442
miR-29a-3p	ssc-miR-29a-3p	FDPS	three_prime_UTR	-25.3	-0.611442
mir-29a	ssc-mir-29a	FDPS	cds	-26.9	-0.582631
mir-29c	ssc-mir-29c	FDPS	cds	-26.9	-0.551675
mir-143	ssc-mir-143	FDPS	three_prime_UTR	-30.8	-0.518272
miR-143-3p	ssc-miR-143-3p	FDPS	three_prime_UTR	-30.8	-0.499953
mir-34a	ssc-mir-34a	FDPS	three_prime_UTR	-29.9	-0.413644
mir-34a	ssc-mir-34a	FDPS	cds	-28.5	-0.413644
miR-214-5p	ssc-miR-214-5p	FDPS	cds	-25.9	-0.408763
miR-214-5p	ssc-miR-214-5p	FDPS	three_prime_UTR	-27	-0.408763
mir-708-5p	ssc-mir-708-5p	FDPS	three_prime_UTR	-28.5	-0.407928
mir-708-5p	ssc-mir-708-5p	FDPS	cds	-26.5	-0.407928
mir-30a	ssc-mir-30a	FDPS	three_prime_UTR	-26.1	-0.376333
mir-107	ssc-mir-107	FDPS	three_prime_UTR	-26.7	-0.363639
miR-17-3p	ssc-miR-17-3p	FDPS	five_prime_UTR	-28.2	-0.359675
miR-17-3p	ssc-miR-17-3p	FDPS	cds	-28.7	-0.359675
mir-363	ssc-mir-363	FDPS	three_prime_UTR	-25.6	-0.354803
miR-130a	ssc-miR-130a	FDPS	cds	-26.3	-0.320697
mir-194-5p	ssc-mir-194-5p	FDPS	cds	-27.6	-0.31306
mir-30a	ssc-mir-30a	FEM1A	cds	-27.8	-0.715087
mir-30a	ssc-mir-30a	FEM1A	five_prime_UTR	-27	-0.715087
miR-449a	hsa-miR-449a	FEM1A	five_prime_UTR	-26.9	-0.600025
mir-34a	ssc-mir-34a	FEM1A	cds	-31.1	-0.564273
mir-34a	ssc-mir-34a	FEM1A	five_prime_UTR	-25.2	-0.564273
mir-199a-2	ssc-mir-199a-2	FEM1A	cds	-26.2	-0.535355
miR-19b-1-5p	hsa-miR-19b-1-5p	FEM1A	five_prime_UTR	-28.3	-0.518949
miR-19b-1-5p	hsa-miR-19b-1-5p	FEM1A	cds	-26.4	-0.518949
miR-720	hsa-miR-720	FEM1A	cds	-29.9	-0.514073
miR-188	ptr-miR-188	FEM1A	five_prime_UTR	-27.2	-0.505252
miR-188-5p	rno-miR-188-5p	FEM1A	five_prime_UTR	-25.7	-0.480844
mir-199b	ssc-mir-199b	FEM1A	five_prime_UTR	-29	-0.425468
miR-133a-5p	ssc-miR-133a-5p	FEM1A	cds	-26.7	-0.413025
mir-210	ssc-mir-210	FEM1A	cds	-30.3	-0.396784
mir-210	ssc-mir-210	FEM1A	five_prime_UTR	-25.5	-0.396784
mir-503	ssc-mir-503	FEM1A	five_prime_UTR	-29.7	-0.385931
mir-503	ssc-mir-503	FEM1A	cds	-28.4	-0.385931
mir-708-5p	ssc-mir-708-5p	FEM1A	cds	-25.9	-0.30581
miR-17-3p	ssc-miR-17-3p	FEM1A	cds	-26.2	-0.300729
miR-455-5p	ssc-miR-455-5p	FGF6	three_prime_UTR	-25.8	-0.479708
miR-19b-1-5p	hsa-miR-19b-1-5p	FGF6	three_prime_UTR	-25.2	-0.442696
miR-19b-1-5p	hsa-miR-19b-1-5p	FGF6	cds	-26.3	-0.442696
mir-210	ssc-mir-210	FGF6	three_prime_UTR	-25.8	-0.401364
mir-30a	ssc-mir-30a	FGF6	three_prime_UTR	-29.3	-0.368558
mir-216	ssc-mir-216	FGF6	three_prime_UTR	-25.2	-0.354774
mir-143	ssc-mir-143	FGF6	three_prime_UTR	-25	-0.342723
miR-143-3p	ssc-miR-143-3p	FGF6	cds	-25.1	-0.341351
miR-143-3p	ssc-miR-143-3p	FGF6	three_prime_UTR	-25	-0.341351
mir-187	ssc-mir-187	FGF6	three_prime_UTR	-28	-0.336729
mir-210	ssc-mir-210	FITM2	cds	-27.2	-0.521418
mir-210	ssc-mir-210	FITM2	three_prime_UTR	-27.2	-0.521418
mir-30a	ssc-mir-30a	FITM2	three_prime_UTR	-26.9	-0.514225
mir-324	ssc-mir-324	FITM2	three_prime_UTR	-25.8	-0.398533
mir-708-5p	ssc-mir-708-5p	FITM2	three_prime_UTR	-25.9	-0.350731
miR-17-3p	ssc-miR-17-3p	FITM2	cds	-28.1	-0.297502
miR-17-3p	ssc-miR-17-3p	FITM2	three_prime_UTR	-25.1	-0.297502
mir-210	ssc-mir-210	FJX1	cds	-29.1	-0.486599
mir-30a	ssc-mir-30a	FJX1	cds	-28.5	-0.461539
miR-17-3p	ssc-miR-17-3p	FJX1	cds	-28	-0.417894
mir-708-5p	ssc-mir-708-5p	FJX1	five_prime_UTR	-26	-0.414413
mir-708-5p	ssc-mir-708-5p	FJX1	three_prime_UTR	-29.3	-0.414413
mir-708-5p	ssc-mir-708-5p	FJX1	cds	-25.7	-0.414413
mir-34a	ssc-mir-34a	FJX1	cds	-27.6	-0.401644
mir-34a	ssc-mir-34a	FJX1	three_prime_UTR	-25.6	-0.401644
miR-188-5p	rno-miR-188-5p	FJX1	cds	-28.7	-0.398639
mir-324	ssc-mir-324	FJX1	cds	-28	-0.376287
mir-503	ssc-mir-503	FJX1	cds	-31.9	-0.356436
mir-503	ssc-mir-503	FJX1	five_prime_UTR	-26.1	-0.356436
mir-210	ssc-mir-210	FZD8	cds	-30.1	-0.489767
mir-210	ssc-mir-210	FZD8	five_prime_UTR	-27.2	-0.489767
mir-30a	ssc-mir-30a	FZD8	five_prime_UTR	-27.8	-0.477626
miR-720	hsa-miR-720	FZD8	five_prime_UTR	-25.6	-0.390741
miR-720	hsa-miR-720	FZD8	cds	-26.2	-0.390741
mir-503	ssc-mir-503	FZD8	five_prime_UTR	-28.4	-0.374176
mir-503	ssc-mir-503	FZD8	cds	-25.2	-0.374176
mir-708-5p	ssc-mir-708-5p	FZD8	cds	-28.6	-0.370608
mir-708-5p	ssc-mir-708-5p	FZD8	five_prime_UTR	-26.7	-0.370608
mir-187	ssc-mir-187	FZD8	cds	-25.8	-0.326453
miR-15a-3p	hsa-miR-15a-3p	FZD8	cds	-28	-0.317839
miR-15a-3p	hsa-miR-15a-3p	FZD8	five_prime_UTR	-25.8	-0.317839
miR-188-5p	rno-miR-188-5p	FZD8	five_prime_UTR	-27.9	-0.300205
mir-30a	ssc-mir-30a	GALNT10	three_prime_UTR	-28.6	-0.762742
mir-30a	ssc-mir-30a	GALNT10	cds	-28.6	-0.762742
miR-143-3p	ssc-miR-143-3p	GALNT10	three_prime_UTR	-29	-0.656301
mir-30e	ssc-mir-30e	GALNT10	cds	-28.7	-0.646188
mir-143	ssc-mir-143	GALNT10	three_prime_UTR	-28.6	-0.621031
mir-34a	ssc-mir-34a	GALNT10	five_prime_UTR	-27	-0.594281
mir-34a	ssc-mir-34a	GALNT10	three_prime_UTR	-27.2	-0.594281
mir-34a	ssc-mir-34a	GALNT10	cds	-25.6	-0.594281
mir-324	ssc-mir-324	GALNT10	three_prime_UTR	-28.4	-0.569253
miR-19b-1-5p	hsa-miR-19b-1-5p	GALNT10	five_prime_UTR	-25.5	-0.567774
miR-19b-1-5p	hsa-miR-19b-1-5p	GALNT10	three_prime_UTR	-29.5	-0.567774
miR-19b-1-5p	hsa-miR-19b-1-5p	GALNT10	cds	-27.4	-0.567774
mir-503	ssc-mir-503	GALNT10	five_prime_UTR	-31.1	-0.536978
mir-503	ssc-mir-503	GALNT10	cds	-29	-0.536978
miR-188	ptr-miR-188	GALNT10	three_prime_UTR	-29.2	-0.534796
mir-708-5p	ssc-mir-708-5p	GALNT10	three_prime_UTR	-29.7	-0.529622
miR-17-3p	ssc-miR-17-3p	GALNT10	cds	-25.1	-0.524476
mir-210	ssc-mir-210	GALNT10	five_prime_UTR	-30.1	-0.511405
mir-210	ssc-mir-210	GALNT10	three_prime_UTR	-25.5	-0.511405
mir-210	ssc-mir-210	GALNT10	cds	-25	-0.511405
mir-217	ssc-mir-217	GALNT10	three_prime_UTR	-25.6	-0.510842
miR-188-5p	rno-miR-188-5p	GALNT10	three_prime_UTR	-26.3	-0.506308
miR-188-5p	rno-miR-188-5p	GALNT10	cds	-26	-0.506308
miR-15a-3p	hsa-miR-15a-3p	GALNT10	three_prime_UTR	-25.9	-0.471056
miR-449a	hsa-miR-449a	GALNT10	cds	-27.1	-0.444841
mir-199a-2	ssc-mir-199a-2	GALNT10	three_prime_UTR	-29.5	-0.425995
mir-199a-2	ssc-mir-199a-2	GALNT10	cds	-28.1	-0.425995
miR-425-3p	ssc-miR-425-3p	GALNT10	three_prime_UTR	-25.9	-0.363278
miR-24-2-5p	ssc-miR-24-2-5p	GALNT10	three_prime_UTR	-25.7	-0.353242
mir-708-5p	ssc-mir-708-5p	GALNT16	five_prime_UTR	-26.8	-0.598136
mir-708-5p	ssc-mir-708-5p	GALNT16	cds	-30.2	-0.598136
mir-30a	ssc-mir-30a	GALNT16	five_prime_UTR	-25.1	-0.57127
miR-17-3p	ssc-miR-17-3p	GALNT16	cds	-25.8	-0.55937
mir-187	ssc-mir-187	GALNT16	cds	-26.5	-0.559079
mir-503	ssc-mir-503	GALNT16	five_prime_UTR	-26.6	-0.545561
mir-503	ssc-mir-503	GALNT16	cds	-29.6	-0.545561
miR-425-3p	ssc-miR-425-3p	GALNT16	cds	-26.3	-0.381544
mir-34a	ssc-mir-34a	GALNT16	cds	-27.5	-0.339213
mir-210	ssc-mir-210	GALNT16	five_prime_UTR	-26.7	-0.334417
mir-210	ssc-mir-210	GALNT16	cds	-27.2	-0.334417
mir-30a	ssc-mir-30a	GJA5	cds	-25.4	-0.609799
mir-143	ssc-mir-143	GJA5	cds	-26.5	-0.60327
miR-143-3p	ssc-miR-143-3p	GJA5	cds	-26.5	-0.557688
mir-34a	ssc-mir-34a	GJA5	cds	-29.8	-0.446732
mir-34a	ssc-mir-34a	GJA5	three_prime_UTR	-26.5	-0.446732
mir-324	ssc-mir-324	GJA5	three_prime_UTR	-25.8	-0.409004
mir-199a-2	ssc-mir-199a-2	GJA5	cds	-25.5	-0.393401
mir-199a-2	ssc-mir-199a-2	GJA5	three_prime_UTR	-25.1	-0.393401
mir-503	ssc-mir-503	GJA5	three_prime_UTR	-25.3	-0.37691
mir-187	ssc-mir-187	GJA5	cds	-26.4	-0.362068
miR-19b-1-5p	hsa-miR-19b-1-5p	GJA5	cds	-26.8	-0.349425
miR-17-3p	ssc-miR-17-3p	GJA5	cds	-25.1	-0.329833
mir-217	ssc-mir-217	GJA5	three_prime_UTR	-25.2	-0.319025
miR-188	ptr-miR-188	GJA5	three_prime_UTR	-26.6	-0.317663
miR-720	hsa-miR-720	GJA5	cds	-25.5	-0.301247
miR-455-5p	ssc-miR-455-5p	GLB1	cds	-28.5	-0.570472
miR-188	ptr-miR-188	GLB1	cds	-31.1	-0.521803
mir-503	ssc-mir-503	GLB1	cds	-30.1	-0.49028
miR-17-3p	ssc-miR-17-3p	GLB1	cds	-28	-0.468121
miR-188-5p	rno-miR-188-5p	GLB1	cds	-30.6	-0.431506
miR-720	hsa-miR-720	GLB1	cds	-30.3	-0.375118
mir-199a-2	ssc-mir-199a-2	GLB1	cds	-25.5	-0.368522
mir-34a	ssc-mir-34a	GLB1	cds	-32.5	-0.3521
miR-29b-1-5p	hsa-miR-29b-1-5p	GLB1	cds	-28.6	-0.330268
mir-210	ssc-mir-210	GM2A	five_prime_UTR	-28.9	-0.358089
mir-217	ssc-mir-217	GM2A	three_prime_UTR	-26.3	-0.356884
mir-101-1	ssc-mir-101-1	GM2A	three_prime_UTR	-25.7	-0.356623
miR-29a-3p	ssc-miR-29a-3p	GM2A	three_prime_UTR	-25.9	-0.309421
miR-19b-1-5p	hsa-miR-19b-1-5p	GM2A	three_prime_UTR	-27.6	-0.305283
mir-187	ssc-mir-187	GMDS	five_prime_UTR	-28.5	-0.499374
mir-30a	ssc-mir-30a	GMDS	five_prime_UTR	-25.9	-0.461037
mir-217	ssc-mir-217	GMDS	cds	-27.4	-0.416142
mir-503	ssc-mir-503	GMDS	five_prime_UTR	-31.2	-0.415171
miR-455-5p	ssc-miR-455-5p	GMDS	five_prime_UTR	-25.2	-0.407089
miR-188	ptr-miR-188	GMDS	five_prime_UTR	-29.9	-0.395351
miR-188-5p	rno-miR-188-5p	GMDS	five_prime_UTR	-29.4	-0.367042
mir-210	ssc-mir-210	GMDS	five_prime_UTR	-30.6	-0.364873
mir-210	ssc-mir-210	GMDS	cds	-25.1	-0.364873
mir-324	ssc-mir-324	GMDS	five_prime_UTR	-29.1	-0.354684
mir-34a	ssc-mir-34a	GMDS	five_prime_UTR	-25.9	-0.315826
mir-210	ssc-mir-210	GNB1L	cds	-25.4	-0.458589
mir-210	ssc-mir-210	GNB1L	three_prime_UTR	-25.3	-0.458589
miR-188-5p	rno-miR-188-5p	GNB1L	cds	-26.1	-0.458476
miR-188-5p	rno-miR-188-5p	GNB1L	three_prime_UTR	-25.7	-0.458476
miR-188	ptr-miR-188	GNB1L	cds	-30	-0.456492
miR-133a-5p	ssc-miR-133a-5p	GNB1L	three_prime_UTR	-26.5	-0.41933
mir-503	ssc-mir-503	GNB1L	cds	-28.3	-0.392439
mir-503	ssc-mir-503	GNB1L	three_prime_UTR	-27.2	-0.392439
mir-30a	ssc-mir-30a	GNB1L	cds	-30.4	-0.379846
mir-30a	ssc-mir-30a	GNB1L	three_prime_UTR	-25.4	-0.379846
miR-143-3p	ssc-miR-143-3p	GNB1L	three_prime_UTR	-25.9	-0.377388
miR-17-3p	ssc-miR-17-3p	GNB1L	cds	-27.3	-0.364093
miR-17-3p	ssc-miR-17-3p	GNB1L	three_prime_UTR	-25	-0.364093
mir-34a	ssc-mir-34a	GNB1L	cds	-32.7	-0.362803
mir-34a	ssc-mir-34a	GNB1L	three_prime_UTR	-28.6	-0.362803
miR-214-5p	ssc-miR-214-5p	GNB1L	three_prime_UTR	-37.4	-0.3567
miR-214-5p	ssc-miR-214-5p	GNB1L	cds	-29	-0.3567
mir-708-5p	ssc-mir-708-5p	GNB1L	cds	-32.7	-0.341664
miR-425-3p	ssc-miR-425-3p	GNB1L	three_prime_UTR	-29.5	-0.340102
mir-143	ssc-mir-143	GNB1L	three_prime_UTR	-25.9	-0.322734
mir-18a	ssc-mir-18a	GPATCH3	cds	-26.9	-0.56357
mir-18a-5p	ssc-mir-18a-5p	GPATCH3	cds	-26.9	-0.533293
mir-210	ssc-mir-210	GPATCH3	three_prime_UTR	-27.1	-0.438495
miR-449a	hsa-miR-449a	GPATCH3	cds	-25.9	-0.420868
mir-708-5p	ssc-mir-708-5p	GPATCH3	three_prime_UTR	-27.4	-0.418275
mir-708-5p	ssc-mir-708-5p	GPATCH3	cds	-28.6	-0.418275
miR-15a-3p	hsa-miR-15a-3p	GPATCH3	three_prime_UTR	-25	-0.366484
miR-19b-1-5p	hsa-miR-19b-1-5p	GPATCH3	three_prime_UTR	-27.9	-0.364324
mir-503	ssc-mir-503	GPATCH3	three_prime_UTR	-30.8	-0.359053
mir-503	ssc-mir-503	GPATCH3	cds	-33.2	-0.359053
mir-34a	ssc-mir-34a	GPATCH3	three_prime_UTR	-30.6	-0.351608
mir-34a	ssc-mir-34a	GPATCH3	cds	-31	-0.351608
miR-188	ptr-miR-188	GPATCH3	cds	-29.8	-0.328038
miR-188	ptr-miR-188	GPATCH3	three_prime_UTR	-28.7	-0.328038
miR-188-5p	rno-miR-188-5p	GPATCH3	cds	-28.9	-0.314668
miR-188-5p	rno-miR-188-5p	GPATCH3	three_prime_UTR	-25.7	-0.314668
mir-199a-2	ssc-mir-199a-2	GPATCH3	three_prime_UTR	-26.2	-0.306367
mir-210	ssc-mir-210	GPD1	cds	-30.7	-0.711415
mir-143	ssc-mir-143	GPD1	cds	-25.3	-0.620127
miR-143-3p	ssc-miR-143-3p	GPD1	cds	-27	-0.570403
miR-449a	hsa-miR-449a	GPD1	cds	-25.8	-0.512463
mir-34a	ssc-mir-34a	GPD1	three_prime_UTR	-27	-0.464789
mir-34a	ssc-mir-34a	GPD1	five_prime_UTR	-25.2	-0.464789
mir-34a	ssc-mir-34a	GPD1	cds	-26.1	-0.464789
mir-101-1	ssc-mir-101-1	GPD1	three_prime_UTR	-28.1	-0.436974
miR-720	hsa-miR-720	GPD1	five_prime_UTR	-29.2	-0.422401
mir-187	ssc-mir-187	GPD1	five_prime_UTR	-26.8	-0.411684
miR-17-3p	ssc-miR-17-3p	GPD1	five_prime_UTR	-27.3	-0.410862
miR-17-3p	ssc-miR-17-3p	GPD1	cds	-25	-0.410862
mir-708-5p	ssc-mir-708-5p	GPD1	three_prime_UTR	-28.7	-0.389939
mir-708-5p	ssc-mir-708-5p	GPD1	cds	-30.4	-0.389939
mir-708-5p	ssc-mir-708-5p	GPD1	five_prime_UTR	-27.2	-0.389939
miR-214-5p	ssc-miR-214-5p	GPD1	three_prime_UTR	-26.7	-0.368379
mir-503	ssc-mir-503	GPD1	five_prime_UTR	-27.7	-0.351782
mir-503	ssc-mir-503	GPD1	cds	-29	-0.351782
mir-217	ssc-mir-217	GPD1	cds	-25.9	-0.312208
miR-15a-3p	hsa-miR-15a-3p	GPD1	three_prime_UTR	-34.1	-0.297446
miR-15a-3p	hsa-miR-15a-3p	GPD1	five_prime_UTR	-30.5	-0.297446
mir-34a	ssc-mir-34a	GSTO1	cds	-25.7	-0.406639
mir-199a-2	ssc-mir-199a-2	GSTO1	five_prime_UTR	-26.1	-0.405022
miR-188	ptr-miR-188	GSTO1	five_prime_UTR	-26.9	-0.355768
mir-30a	ssc-mir-30a	GUSB	cds	-26.5	-0.63136
miR-143-3p	ssc-miR-143-3p	GUSB	cds	-26.6	-0.587342
mir-708-5p	ssc-mir-708-5p	GUSB	cds	-31.4	-0.56122
miR-17-3p	ssc-miR-17-3p	GUSB	cds	-26.4	-0.543374
mir-143	ssc-mir-143	GUSB	cds	-26.6	-0.528192
mir-18a	ssc-mir-18a	GUSB	cds	-25.2	-0.502215
mir-503	ssc-mir-503	GUSB	cds	-33	-0.488822
mir-210	ssc-mir-210	GUSB	cds	-29.5	-0.482629
mir-18a-5p	ssc-mir-18a-5p	GUSB	cds	-26	-0.46352
miR-455-5p	ssc-miR-455-5p	GUSB	three_prime_UTR	-25.5	-0.428628
miR-188-5p	rno-miR-188-5p	GUSB	five_prime_UTR	-26.3	-0.403809
miR-188-5p	rno-miR-188-5p	GUSB	cds	-25.3	-0.403809
miR-29a-3p	ssc-miR-29a-3p	GUSB	cds	-26.9	-0.399251
miR-24-2-5p	ssc-miR-24-2-5p	GUSB	cds	-25.8	-0.3991
mir-29c	ssc-mir-29c	GUSB	cds	-26.2	-0.358895
miR-425-3p	ssc-miR-425-3p	GUSB	five_prime_UTR	-25.4	-0.34619
mir-29a	ssc-mir-29a	GUSB	cds	-26.2	-0.343402
miR-19b-1-5p	hsa-miR-19b-1-5p	GUSB	cds	-26.2	-0.326122
miR-449a	hsa-miR-449a	GUSB	cds	-27.2	-0.308793
mir-210	ssc-mir-210	GYS1	cds	-27.2	-0.808097
mir-324	ssc-mir-324	GYS1	three_prime_UTR	-27.3	-0.563779
mir-30e	ssc-mir-30e	GYS1	cds	-26.7	-0.507231
mir-30a	ssc-mir-30a	GYS1	cds	-29.1	-0.506044
miR-147	rno-miR-147	GYS1	three_prime_UTR	-30	-0.502628
mir-34a	ssc-mir-34a	GYS1	three_prime_UTR	-28	-0.461551
mir-34a	ssc-mir-34a	GYS1	cds	-26.5	-0.461551
miR-19b-1-5p	hsa-miR-19b-1-5p	GYS1	three_prime_UTR	-25.8	-0.445023
miR-19b-1-5p	hsa-miR-19b-1-5p	GYS1	cds	-26	-0.445023
miR-214-5p	ssc-miR-214-5p	GYS1	cds	-31.4	-0.372987
mir-210	ssc-mir-210	HEYL	five_prime_UTR	-26.5	-0.729895
mir-210	ssc-mir-210	HEYL	cds	-25.6	-0.729895
mir-210	ssc-mir-210	HEYL	three_prime_UTR	-25.6	-0.729895
mir-34a	ssc-mir-34a	HEYL	three_prime_UTR	-31.9	-0.543724
mir-34a	ssc-mir-34a	HEYL	cds	-29.3	-0.543724
mir-324	ssc-mir-324	HEYL	three_prime_UTR	-27.9	-0.470679
miR-449a	hsa-miR-449a	HEYL	three_prime_UTR	-26.6	-0.456752
miR-19b-1-5p	hsa-miR-19b-1-5p	HEYL	cds	-27	-0.450364
miR-19b-1-5p	hsa-miR-19b-1-5p	HEYL	three_prime_UTR	-27.2	-0.450364
miR-720	hsa-miR-720	HEYL	cds	-27.1	-0.435995
miR-17-3p	ssc-miR-17-3p	HEYL	cds	-25.9	-0.398849
miR-17-3p	ssc-miR-17-3p	HEYL	three_prime_UTR	-25.9	-0.398849
mir-107	ssc-mir-107	HEYL	cds	-28	-0.397456
mir-107	ssc-mir-107	HEYL	three_prime_UTR	-25.1	-0.397456
mir-708-5p	ssc-mir-708-5p	HEYL	three_prime_UTR	-26.2	-0.349484
miR-133a-5p	ssc-miR-133a-5p	HEYL	three_prime_UTR	-25.3	-0.34556
miR-425-3p	ssc-miR-425-3p	HEYL	three_prime_UTR	-28.4	-0.33666
miR-188	ptr-miR-188	HEYL	three_prime_UTR	-28.9	-0.32099
miR-214-5p	ssc-miR-214-5p	HEYL	three_prime_UTR	-26.5	-0.296255
mir-324	ssc-mir-324	HIGD2A	cds	-26.7	-0.492641
mir-30a	ssc-mir-30a	HLCS	five_prime_UTR	-25.5	-0.611945
mir-30a	ssc-mir-30a	HLCS	cds	-25.7	-0.611945
mir-34a	ssc-mir-34a	HLCS	three_prime_UTR	-26.1	-0.476883
mir-34a	ssc-mir-34a	HLCS	cds	-25.7	-0.476883
mir-210	ssc-mir-210	HLCS	five_prime_UTR	-27.6	-0.476205
mir-194-5p	ssc-mir-194-5p	HLCS	cds	-26.3	-0.458274
mir-503	ssc-mir-503	HLCS	five_prime_UTR	-33.4	-0.450025
mir-503	ssc-mir-503	HLCS	cds	-32.3	-0.450025
miR-720	hsa-miR-720	HLCS	cds	-29.3	-0.439183
mir-497	ssc-mir-497	HLCS	three_prime_UTR	-25	-0.429769
mir-199a-2	ssc-mir-199a-2	HLCS	cds	-29.9	-0.413312
miR-188	ptr-miR-188	HLCS	five_prime_UTR	-25.1	-0.397284
miR-188	ptr-miR-188	HLCS	cds	-28.3	-0.397284
miR-15a-3p	hsa-miR-15a-3p	HLCS	cds	-31.8	-0.388414
mir-199b	ssc-mir-199b	HLCS	cds	-25.1	-0.35231
miR-188-5p	rno-miR-188-5p	HLCS	cds	-29.8	-0.346764
mir-324	ssc-mir-324	HLCS	three_prime_UTR	-25.9	-0.336045
miR-19b-1-5p	hsa-miR-19b-1-5p	HLCS	three_prime_UTR	-29.5	-0.297381
miR-19b-1-5p	hsa-miR-19b-1-5p	HLCS	cds	-26.9	-0.297381
mir-210	ssc-mir-210	HSPB6	three_prime_UTR	-27.9	-0.742671
mir-29c	ssc-mir-29c	HSPB6	cds	-25.2	-0.608742
miR-29a-3p	ssc-miR-29a-3p	HSPB6	cds	-25.9	-0.603979
mir-29a	ssc-mir-29a	HSPB6	cds	-25.2	-0.579834
mir-30a	ssc-mir-30a	HSPB6	cds	-25.5	-0.556052
mir-708-5p	ssc-mir-708-5p	HSPB6	cds	-27.3	-0.544166
mir-34a	ssc-mir-34a	HSPB6	cds	-30.8	-0.466858
mir-187	ssc-mir-187	HSPB6	cds	-26.6	-0.403476
mir-503	ssc-mir-503	HTRA1	five_prime_UTR	-33.2	-0.650586
miR-17-3p	ssc-miR-17-3p	HTRA1	five_prime_UTR	-27.6	-0.521137
mir-187	ssc-mir-187	HTRA1	five_prime_UTR	-27.6	-0.487441
miR-425-3p	ssc-miR-425-3p	HTRA1	five_prime_UTR	-27.1	-0.392603
miR-19b-1-5p	hsa-miR-19b-1-5p	HTRA1	five_prime_UTR	-26.3	-0.384209
mir-34a	ssc-mir-34a	HTRA1	five_prime_UTR	-33.6	-0.379116
mir-34a	ssc-mir-34a	HTRA1	three_prime_UTR	-27.7	-0.379116
miR-15a-3p	hsa-miR-15a-3p	HTRA1	three_prime_UTR	-27.8	-0.370907
miR-29b-1-5p	hsa-miR-29b-1-5p	HTRA1	cds	-26	-0.349647
miR-29b-1-5p	hsa-miR-29b-1-5p	HTRA1	five_prime_UTR	-26.2	-0.349647
mir-30a	ssc-mir-30a	HTRA3	cds	-26.1	-0.687432
mir-503	ssc-mir-503	HTRA3	three_prime_UTR	-32.2	-0.618315
mir-503	ssc-mir-503	HTRA3	cds	-28.7	-0.618315
miR-17-3p	ssc-miR-17-3p	HTRA3	cds	-29.3	-0.571178
miR-188	ptr-miR-188	HTRA3	three_prime_UTR	-31.1	-0.553989
miR-188	ptr-miR-188	HTRA3	cds	-28.4	-0.553989
mir-708-5p	ssc-mir-708-5p	HTRA3	three_prime_UTR	-26	-0.539104
mir-708-5p	ssc-mir-708-5p	HTRA3	cds	-25.4	-0.539104
mir-34a	ssc-mir-34a	HTRA3	cds	-28.1	-0.52096
mir-34a	ssc-mir-34a	HTRA3	three_prime_UTR	-26	-0.52096
miR-188-5p	rno-miR-188-5p	HTRA3	three_prime_UTR	-28.8	-0.485708
miR-188-5p	rno-miR-188-5p	HTRA3	cds	-27.9	-0.485708
miR-19b-1-5p	hsa-miR-19b-1-5p	HTRA3	cds	-25.2	-0.364423
mir-187	ssc-mir-187	HTRA3	cds	-26	-0.346639
mir-210	ssc-mir-210	HTRA3	cds	-32.6	-0.322018
mir-708-5p	ssc-mir-708-5p	IFI30	cds	-31.6	-0.483957
miR-17-3p	ssc-miR-17-3p	IFI30	cds	-26.8	-0.458966
mir-30a	ssc-mir-30a	IFI30	cds	-31.2	-0.421187
miR-188-5p	rno-miR-188-5p	IFI30	cds	-29.1	-0.394735
miR-188	ptr-miR-188	IFI30	cds	-29.3	-0.384725
mir-503	ssc-mir-503	IFI30	cds	-30	-0.352185
mir-187	ssc-mir-187	IFI30	three_prime_UTR	-26	-0.315902
mir-210	ssc-mir-210	IGSF3	cds	-29.8	-0.711714
mir-324	ssc-mir-324	IGSF3	cds	-26	-0.635435
mir-34a	ssc-mir-34a	IGSF3	cds	-33.4	-0.580835
mir-34a	ssc-mir-34a	IGSF3	three_prime_UTR	-26.5	-0.580835
mir-34a	ssc-mir-34a	IGSF3	five_prime_UTR	-26.9	-0.580835
mir-30a	ssc-mir-30a	IGSF3	three_prime_UTR	-28.3	-0.561811
mir-30a	ssc-mir-30a	IGSF3	cds	-30.4	-0.561811
mir-30e	ssc-mir-30e	IGSF3	three_prime_UTR	-28.6	-0.538272
mir-30e	ssc-mir-30e	IGSF3	cds	-26.7	-0.538272
mir-187	ssc-mir-187	IGSF3	three_prime_UTR	-26.3	-0.485859
mir-187	ssc-mir-187	IGSF3	cds	-27.5	-0.485859
miR-15a-3p	hsa-miR-15a-3p	IGSF3	five_prime_UTR	-30.9	-0.474329
miR-15a-3p	hsa-miR-15a-3p	IGSF3	three_prime_UTR	-27.7	-0.474329
miR-17-3p	ssc-miR-17-3p	IGSF3	cds	-26.3	-0.452627
miR-17-3p	ssc-miR-17-3p	IGSF3	three_prime_UTR	-25	-0.452627
mir-199a-2	ssc-mir-199a-2	IGSF3	five_prime_UTR	-26.3	-0.444389
miR-455-5p	ssc-miR-455-5p	IGSF3	three_prime_UTR	-25.8	-0.433467
miR-449a	hsa-miR-449a	IGSF3	three_prime_UTR	-25.6	-0.427917
miR-449a	hsa-miR-449a	IGSF3	cds	-25.6	-0.427917
miR-19b-1-5p	hsa-miR-19b-1-5p	IGSF3	cds	-25.4	-0.424904
mir-18a	ssc-mir-18a	IGSF3	cds	-25.4	-0.416777
mir-18a-5p	ssc-mir-18a-5p	IGSF3	cds	-25.4	-0.411717
miR-188-5p	rno-miR-188-5p	IGSF3	cds	-28.5	-0.397585
miR-188-5p	rno-miR-188-5p	IGSF3	three_prime_UTR	-28	-0.397585
mir-107	ssc-mir-107	IGSF3	five_prime_UTR	-27.6	-0.397542
mir-107	ssc-mir-107	IGSF3	cds	-27	-0.397542
mir-708-5p	ssc-mir-708-5p	IGSF3	three_prime_UTR	-27	-0.382299
mir-708-5p	ssc-mir-708-5p	IGSF3	five_prime_UTR	-27.6	-0.382299
mir-708-5p	ssc-mir-708-5p	IGSF3	cds	-27.5	-0.382299
miR-188	ptr-miR-188	IGSF3	three_prime_UTR	-27.7	-0.381813
miR-188	ptr-miR-188	IGSF3	cds	-28.3	-0.381813
mir-101-1	ssc-mir-101-1	IGSF3	five_prime_UTR	-25.8	-0.373829
miR-147	rno-miR-147	IGSF3	five_prime_UTR	-26.3	-0.353987
miR-214-5p	ssc-miR-214-5p	IGSF3	cds	-34.1	-0.327379
miR-214-5p	ssc-miR-214-5p	IGSF3	three_prime_UTR	-25.6	-0.327379
mir-503	ssc-mir-503	IGSF3	three_prime_UTR	-28.4	-0.312303
mir-503	ssc-mir-503	IGSF3	cds	-30.9	-0.312303
mir-503	ssc-mir-503	IGSF3	five_prime_UTR	-27.9	-0.312303
miR-720	hsa-miR-720	IL17B	three_prime_UTR	-26.7	-0.453197
mir-210	ssc-mir-210	IL17B	cds	-31.4	-0.445662
mir-210	ssc-mir-210	IL17B	three_prime_UTR	-29.7	-0.445662
mir-194-5p	ssc-mir-194-5p	IL17B	three_prime_UTR	-25.4	-0.426694
mir-16-2	ssc-mir-16-2	IL17B	three_prime_UTR	-26.9	-0.38419
mir-187	ssc-mir-187	IL17B	three_prime_UTR	-27.1	-0.336063
mir-497	ssc-mir-497	IL17B	three_prime_UTR	-28	-0.335652
miR-19b-1-5p	hsa-miR-19b-1-5p	IL17B	cds	-27.4	-0.308882
miR-19b-1-5p	hsa-miR-19b-1-5p	IL17B	three_prime_UTR	-25.2	-0.308882
mir-30a	ssc-mir-30a	IL17B	three_prime_UTR	-27.1	-0.298034
mir-30a	ssc-mir-30a	ITM2C	cds	-27.5	-0.6271
mir-30a	ssc-mir-30a	ITM2C	three_prime_UTR	-26	-0.6271
mir-708-5p	ssc-mir-708-5p	ITM2C	three_prime_UTR	-29	-0.561595
mir-503	ssc-mir-503	ITM2C	five_prime_UTR	-32.7	-0.539517
mir-503	ssc-mir-503	ITM2C	three_prime_UTR	-29.6	-0.539517
mir-503	ssc-mir-503	ITM2C	cds	-27.9	-0.539517
miR-188	ptr-miR-188	ITM2C	three_prime_UTR	-34	-0.505417
miR-188-5p	rno-miR-188-5p	ITM2C	cds	-28.9	-0.436927
miR-188-5p	rno-miR-188-5p	ITM2C	three_prime_UTR	-28.4	-0.436927
miR-455-5p	ssc-miR-455-5p	ITM2C	cds	-25.4	-0.435747
mir-34a	ssc-mir-34a	ITM2C	three_prime_UTR	-25.5	-0.398323
miR-425-3p	ssc-miR-425-3p	ITM2C	cds	-30.2	-0.322381
miR-425-3p	ssc-miR-425-3p	ITM2C	three_prime_UTR	-29.6	-0.322381
mir-210	ssc-mir-210	KAZN	cds	-27.8	-0.594152
mir-503	ssc-mir-503	KAZN	cds	-34.3	-0.337317
mir-210	ssc-mir-210	KCNB2	cds	-30.9	-0.637884
mir-324	ssc-mir-324	KCNB2	cds	-27.3	-0.485718
mir-30a	ssc-mir-30a	KCNB2	cds	-25.5	-0.351627
miR-17-3p	ssc-miR-17-3p	KCNB2	cds	-25.7	-0.347008
mir-34a	ssc-mir-34a	KCNB2	cds	-31.1	-0.330689
miR-214-5p	ssc-miR-214-5p	KCNB2	cds	-25.8	-0.30086
mir-30a	ssc-mir-30a	KCNIP3	three_prime_UTR	-26.8	-0.639848
mir-34a	ssc-mir-34a	KCNIP3	five_prime_UTR	-26.4	-0.592315
mir-34a	ssc-mir-34a	KCNIP3	cds	-26.5	-0.592315
mir-34a	ssc-mir-34a	KCNIP3	three_prime_UTR	-27.1	-0.592315
mir-210	ssc-mir-210	KCNIP3	five_prime_UTR	-28.5	-0.563718
mir-210	ssc-mir-210	KCNIP3	cds	-26.4	-0.563718
mir-210	ssc-mir-210	KCNIP3	three_prime_UTR	-26.9	-0.563718
miR-15a-3p	hsa-miR-15a-3p	KCNIP3	three_prime_UTR	-26.7	-0.533715
mir-216	ssc-mir-216	KCNIP3	three_prime_UTR	-25.8	-0.524909
miR-188	ptr-miR-188	KCNIP3	five_prime_UTR	-26.3	-0.468692
miR-188	ptr-miR-188	KCNIP3	three_prime_UTR	-27.5	-0.468692
mir-503	ssc-mir-503	KCNIP3	five_prime_UTR	-32.9	-0.449837
mir-503	ssc-mir-503	KCNIP3	cds	-29.2	-0.449837
mir-503	ssc-mir-503	KCNIP3	three_prime_UTR	-30.5	-0.449837
miR-19b-1-5p	hsa-miR-19b-1-5p	KCNIP3	three_prime_UTR	-26.3	-0.426966
miR-188-5p	rno-miR-188-5p	KCNIP3	three_prime_UTR	-26.5	-0.361669
mir-107	ssc-mir-107	KCNIP3	cds	-29.9	-0.303207
mir-146a	ssc-mir-146a	KCNIP3	three_prime_UTR	-25.1	-0.295276
mir-210	ssc-mir-210	KDELR2	five_prime_UTR	-29.2	-0.403366
mir-210	ssc-mir-210	KDELR2	cds	-26.5	-0.403366
mir-30a	ssc-mir-30a	KIF3C	cds	-25.9	-0.721647
miR-188	ptr-miR-188	KIF3C	cds	-30	-0.573715
miR-188	ptr-miR-188	KIF3C	three_prime_UTR	-29.8	-0.573715
miR-188	ptr-miR-188	KIF3C	five_prime_UTR	-26	-0.573715
mir-210	ssc-mir-210	KIF3C	cds	-31.8	-0.552066
mir-210	ssc-mir-210	KIF3C	five_prime_UTR	-26.3	-0.552066
mir-210	ssc-mir-210	KIF3C	three_prime_UTR	-25.2	-0.552066
miR-143-3p	ssc-miR-143-3p	KIF3C	three_prime_UTR	-25.9	-0.539177
miR-188-5p	rno-miR-188-5p	KIF3C	cds	-35.7	-0.53353
mir-34a	ssc-mir-34a	KIF3C	three_prime_UTR	-26.3	-0.528415
mir-34a	ssc-mir-34a	KIF3C	cds	-30.5	-0.528415
mir-503	ssc-mir-503	KIF3C	five_prime_UTR	-33.6	-0.523442
mir-503	ssc-mir-503	KIF3C	cds	-28.5	-0.523442
mir-503	ssc-mir-503	KIF3C	three_prime_UTR	-25.2	-0.523442
mir-324	ssc-mir-324	KIF3C	three_prime_UTR	-25.4	-0.516031
mir-708-5p	ssc-mir-708-5p	KIF3C	three_prime_UTR	-25.8	-0.50697
mir-708-5p	ssc-mir-708-5p	KIF3C	cds	-25.6	-0.50697
miR-17-3p	ssc-miR-17-3p	KIF3C	three_prime_UTR	-27.6	-0.492524
miR-17-3p	ssc-miR-17-3p	KIF3C	five_prime_UTR	-25.2	-0.492524
miR-19b-1-5p	hsa-miR-19b-1-5p	KIF3C	cds	-29	-0.483997
mir-199a-2	ssc-mir-199a-2	KIF3C	three_prime_UTR	-27.3	-0.477976
miR-720	hsa-miR-720	KIF3C	three_prime_UTR	-25.8	-0.464543
miR-720	hsa-miR-720	KIF3C	cds	-26.9	-0.464543
mir-187	ssc-mir-187	KIF3C	cds	-26.9	-0.387125
miR-19b-1-5p	hsa-miR-19b-1-5p	KLHL36	cds	-25.1	-0.728276
miR-449a	hsa-miR-449a	KLHL36	cds	-26.3	-0.565453
mir-30a	ssc-mir-30a	KLHL36	cds	-27.8	-0.405116
mir-143	ssc-mir-143	KLHL36	cds	-27.9	-0.388994
miR-143-3p	ssc-miR-143-3p	KLHL36	five_prime_UTR	-25.1	-0.334755
miR-143-3p	ssc-miR-143-3p	KLHL36	cds	-30.1	-0.334755
mir-210	ssc-mir-210	KLHL36	cds	-31.6	-0.325442
mir-16-2	ssc-mir-16-2	KLHL36	cds	-27.6	-0.314692
mir-210	ssc-mir-210	KY	five_prime_UTR	-28.6	-0.705
mir-210	ssc-mir-210	KY	cds	-30.5	-0.705
mir-210	ssc-mir-210	KY	three_prime_UTR	-28.4	-0.705
mir-29c	ssc-mir-29c	KY	cds	-27.3	-0.651093
mir-29c	ssc-mir-29c	KY	three_prime_UTR	-25.2	-0.651093
mir-29a	ssc-mir-29a	KY	cds	-27.3	-0.616235
mir-29a	ssc-mir-29a	KY	three_prime_UTR	-25.2	-0.616235
mir-34a	ssc-mir-34a	KY	three_prime_UTR	-31.5	-0.600702
mir-34a	ssc-mir-34a	KY	cds	-31.2	-0.600702
mir-34a	ssc-mir-34a	KY	five_prime_UTR	-26	-0.600702
mir-30a	ssc-mir-30a	KY	cds	-26.4	-0.59638
mir-30a	ssc-mir-30a	KY	three_prime_UTR	-25.2	-0.59638
miR-29a-3p	ssc-miR-29a-3p	KY	cds	-28	-0.584091
miR-29a-3p	ssc-miR-29a-3p	KY	three_prime_UTR	-25.2	-0.584091
mir-107	ssc-mir-107	KY	three_prime_UTR	-26	-0.483587
miR-15a-3p	hsa-miR-15a-3p	KY	three_prime_UTR	-25.7	-0.476933
miR-17-3p	ssc-miR-17-3p	KY	three_prime_UTR	-29.3	-0.457007
miR-17-3p	ssc-miR-17-3p	KY	cds	-26.3	-0.457007
mir-101-1	ssc-mir-101-1	KY	three_prime_UTR	-26.2	-0.450963
mir-497	ssc-mir-497	KY	three_prime_UTR	-27.1	-0.445839
miR-147	rno-miR-147	KY	five_prime_UTR	-26	-0.43971
miR-19b-1-5p	hsa-miR-19b-1-5p	KY	five_prime_UTR	-26.6	-0.395502
miR-19b-1-5p	hsa-miR-19b-1-5p	KY	three_prime_UTR	-27.4	-0.395502
miR-19b-1-5p	hsa-miR-19b-1-5p	KY	cds	-25.8	-0.395502
mir-503	ssc-mir-503	KY	three_prime_UTR	-29.5	-0.371173
mir-503	ssc-mir-503	KY	cds	-28.6	-0.371173
mir-708-5p	ssc-mir-708-5p	KY	three_prime_UTR	-28.5	-0.35551
mir-187	ssc-mir-187	KY	three_prime_UTR	-25.1	-0.33699
miR-214-5p	ssc-miR-214-5p	KY	five_prime_UTR	-26.3	-0.327295
miR-214-5p	ssc-miR-214-5p	KY	cds	-27.4	-0.327295
miR-214-5p	ssc-miR-214-5p	KY	three_prime_UTR	-25.8	-0.327295
miR-188	ptr-miR-188	KY	cds	-31.4	-0.327025
miR-188	ptr-miR-188	KY	five_prime_UTR	-25.4	-0.327025
miR-188	ptr-miR-188	KY	three_prime_UTR	-27.7	-0.327025
miR-188-5p	rno-miR-188-5p	KY	cds	-28.3	-0.315784
miR-188-5p	rno-miR-188-5p	KY	three_prime_UTR	-26.2	-0.315784
mir-143	ssc-mir-143	LAMTOR2	three_prime_UTR	-28	-0.558717
mir-30a	ssc-mir-30a	LAMTOR2	three_prime_UTR	-26.8	-0.530448
mir-324	ssc-mir-324	LAMTOR2	three_prime_UTR	-29.1	-0.518015
miR-143-3p	ssc-miR-143-3p	LAMTOR2	three_prime_UTR	-28	-0.501733
mir-216	ssc-mir-216	LAMTOR2	three_prime_UTR	-26.9	-0.497496
mir-708-5p	ssc-mir-708-5p	LAMTOR2	three_prime_UTR	-33.7	-0.45917
mir-708-5p	ssc-mir-708-5p	LAMTOR2	cds	-25	-0.45917
mir-187	ssc-mir-187	LAMTOR2	three_prime_UTR	-28.7	-0.425994
mir-34a	ssc-mir-34a	LAMTOR2	three_prime_UTR	-30.2	-0.376837
miR-17-3p	ssc-miR-17-3p	LAMTOR2	cds	-28.5	-0.373057
miR-17-3p	ssc-miR-17-3p	LAMTOR2	three_prime_UTR	-26.3	-0.373057
mir-503	ssc-mir-503	LAMTOR2	three_prime_UTR	-37.2	-0.350405
mir-503	ssc-mir-503	LAMTOR2	cds	-28.1	-0.350405
mir-199a-2	ssc-mir-199a-2	LAMTOR2	three_prime_UTR	-29.8	-0.344593
miR-188	ptr-miR-188	LAMTOR2	three_prime_UTR	-31.8	-0.308525
miR-720	hsa-miR-720	LAMTOR2	three_prime_UTR	-26.8	-0.299841
mir-30a	ssc-mir-30a	LASP1	three_prime_UTR	-29	-0.645393
mir-708-5p	ssc-mir-708-5p	LASP1	three_prime_UTR	-28.6	-0.624516
mir-324	ssc-mir-324	LASP1	three_prime_UTR	-31.7	-0.598167
miR-143-3p	ssc-miR-143-3p	LASP1	three_prime_UTR	-25.8	-0.543429
miR-188	ptr-miR-188	LASP1	three_prime_UTR	-34.7	-0.528816
miR-17-3p	ssc-miR-17-3p	LASP1	three_prime_UTR	-29	-0.528621
mir-217	ssc-mir-217	LASP1	five_prime_UTR	-25.4	-0.521532
miR-188-5p	rno-miR-188-5p	LASP1	three_prime_UTR	-28.6	-0.518562
mir-143	ssc-mir-143	LASP1	three_prime_UTR	-25.8	-0.49328
mir-503	ssc-mir-503	LASP1	three_prime_UTR	-31.8	-0.463677
mir-210	ssc-mir-210	LASP1	five_prime_UTR	-32.4	-0.457337
mir-210	ssc-mir-210	LASP1	cds	-25.5	-0.457337
mir-210	ssc-mir-210	LASP1	three_prime_UTR	-26.6	-0.457337
mir-34a	ssc-mir-34a	LASP1	three_prime_UTR	-33.6	-0.408151
miR-29a-3p	ssc-miR-29a-3p	LASP1	three_prime_UTR	-25.6	-0.394929
miR-15a-3p	hsa-miR-15a-3p	LASP1	three_prime_UTR	-26.7	-0.387397
miR-720	hsa-miR-720	LASP1	three_prime_UTR	-27.9	-0.373284
miR-425-3p	ssc-miR-425-3p	LASP1	three_prime_UTR	-28.8	-0.372294
mir-29a	ssc-mir-29a	LASP1	three_prime_UTR	-25.6	-0.366948
mir-187	ssc-mir-187	LASP1	five_prime_UTR	-29.7	-0.35309
miR-24-2-5p	ssc-miR-24-2-5p	LASP1	three_prime_UTR	-25.9	-0.350017
mir-199a-2	ssc-mir-199a-2	LASP1	three_prime_UTR	-25.5	-0.349896
miR-130a	ssc-miR-130a	LASP1	three_prime_UTR	-26	-0.34708
mir-29c	ssc-mir-29c	LASP1	three_prime_UTR	-25.6	-0.317023
miR-147	rno-miR-147	LASP1	three_prime_UTR	-25	-0.315937
miR-19b-1-5p	hsa-miR-19b-1-5p	LASP1	three_prime_UTR	-31.2	-0.313676
miR-19b-1-5p	hsa-miR-19b-1-5p	LASP1	cds	-28.1	-0.313676
miR-449a	hsa-miR-449a	LASP1	three_prime_UTR	-26.1	-0.312218
mir-210	ssc-mir-210	LDLR	five_prime_UTR	-29.3	-0.580675
miR-143-3p	ssc-miR-143-3p	LDLR	cds	-27.3	-0.444603
mir-34a	ssc-mir-34a	LDLR	cds	-29.8	-0.41331
miR-15a-3p	hsa-miR-15a-3p	LDLR	cds	-27.9	-0.410272
miR-15a-3p	hsa-miR-15a-3p	LDLR	three_prime_UTR	-26	-0.410272
miR-147	rno-miR-147	LDLR	three_prime_UTR	-25.5	-0.356397
mir-30a	ssc-mir-30a	LDLR	five_prime_UTR	-25.3	-0.322097
mir-30a	ssc-mir-30a	LDLR	cds	-26.6	-0.322097
mir-30a	ssc-mir-30a	LDLR	three_prime_UTR	-25	-0.322097
mir-210	ssc-mir-210	LGI2	five_prime_UTR	-32	-0.61808
mir-210	ssc-mir-210	LGI2	cds	-28.4	-0.61808
miR-147	rno-miR-147	LGI2	cds	-27.3	-0.445396
mir-708-5p	ssc-mir-708-5p	LGI2	five_prime_UTR	-28.2	-0.358299
miR-19b-1-5p	hsa-miR-19b-1-5p	LGI2	cds	-26.8	-0.341192
miR-19b-1-5p	hsa-miR-19b-1-5p	LGI2	five_prime_UTR	-25.8	-0.341192
mir-210	ssc-mir-210	LGMN	cds	-29.1	-0.616677
mir-143	ssc-mir-143	LGMN	three_prime_UTR	-26.8	-0.595235
mir-34a	ssc-mir-34a	LGMN	three_prime_UTR	-26.6	-0.581729
miR-143-3p	ssc-miR-143-3p	LGMN	three_prime_UTR	-28.5	-0.572156
mir-363	ssc-mir-363	LGMN	three_prime_UTR	-26.3	-0.55057
mir-18a-5p	ssc-mir-18a-5p	LGMN	cds	-27.1	-0.524056
mir-18a	ssc-mir-18a	LGMN	cds	-26.3	-0.518145
miR-17-3p	ssc-miR-17-3p	LGMN	three_prime_UTR	-28.1	-0.515285
miR-449a	hsa-miR-449a	LGMN	three_prime_UTR	-25.8	-0.48108
mir-503	ssc-mir-503	LGMN	three_prime_UTR	-30.1	-0.473853
miR-188-5p	rno-miR-188-5p	LGMN	three_prime_UTR	-27.3	-0.430168
miR-147	rno-miR-147	LGMN	three_prime_UTR	-27.9	-0.426068
mir-708-5p	ssc-mir-708-5p	LGMN	three_prime_UTR	-27.4	-0.391018
mir-217	ssc-mir-217	LGMN	three_prime_UTR	-25.4	-0.376919
miR-19b-1-5p	hsa-miR-19b-1-5p	LGMN	three_prime_UTR	-27	-0.349997
mir-210	ssc-mir-210	LRRC3B	five_prime_UTR	-33.4	-0.56407
mir-107	ssc-mir-107	LRRC3B	cds	-28.3	-0.44404
miR-17-3p	ssc-miR-17-3p	LRRC3B	five_prime_UTR	-29.7	-0.377787
mir-503	ssc-mir-503	LRRC3B	five_prime_UTR	-36.4	-0.35542
mir-30a	ssc-mir-30a	LRRC3B	five_prime_UTR	-25.3	-0.339275
miR-15a-3p	hsa-miR-15a-3p	LRRC59	three_prime_UTR	-25.9	-0.591541
mir-217	ssc-mir-217	LRRC59	three_prime_UTR	-26.6	-0.581785
mir-708-5p	ssc-mir-708-5p	LRRC59	cds	-27.7	-0.554434
mir-708-5p	ssc-mir-708-5p	LRRC59	three_prime_UTR	-27.1	-0.554434
miR-188	ptr-miR-188	LRRC59	three_prime_UTR	-26.4	-0.505577
miR-188-5p	rno-miR-188-5p	LRRC59	three_prime_UTR	-29.8	-0.502804
mir-210	ssc-mir-210	LRRC59	three_prime_UTR	-25.9	-0.494362
mir-210	ssc-mir-210	LRRC59	cds	-25.3	-0.494362
miR-17-3p	ssc-miR-17-3p	LRRC59	three_prime_UTR	-27.1	-0.494166
mir-18a	ssc-mir-18a	LRRC59	three_prime_UTR	-25	-0.490704
mir-18a-5p	ssc-mir-18a-5p	LRRC59	three_prime_UTR	-25	-0.473902
mir-503	ssc-mir-503	LRRC59	cds	-35.5	-0.472443
mir-503	ssc-mir-503	LRRC59	three_prime_UTR	-33.2	-0.472443
miR-143-3p	ssc-miR-143-3p	LRRC59	three_prime_UTR	-27.8	-0.410049
mir-34a	ssc-mir-34a	LRRC59	three_prime_UTR	-31.2	-0.409453
mir-34a	ssc-mir-34a	LRRC59	cds	-27.8	-0.409453
mir-30e	ssc-mir-30e	LRRC59	three_prime_UTR	-26	-0.400712
mir-30a	ssc-mir-30a	LRRC59	three_prime_UTR	-29.9	-0.392667
mir-143	ssc-mir-143	LRRC59	three_prime_UTR	-26	-0.385556
miR-214-5p	ssc-miR-214-5p	LRRC59	five_prime_UTR	-28.5	-0.353612
miR-214-5p	ssc-miR-214-5p	LRRC59	three_prime_UTR	-34	-0.353612
miR-214-5p	ssc-miR-214-5p	LRRC59	cds	-26.4	-0.353612
miR-19b-1-5p	hsa-miR-19b-1-5p	LRRC59	three_prime_UTR	-25.9	-0.322741
miR-29b-1-5p	hsa-miR-29b-1-5p	LRRC59	three_prime_UTR	-25.9	-0.309211
miR-425-3p	ssc-miR-425-3p	LRRC59	three_prime_UTR	-28.5	-0.295094
mir-210	ssc-mir-210	LSM2	five_prime_UTR	-26.6	-0.563208
mir-210	ssc-mir-210	LSM2	cds	-26.8	-0.563208
mir-217	ssc-mir-217	LSM2	cds	-26.9	-0.450722
mir-216	ssc-mir-216	LSM2	cds	-36.1	-0.417772
mir-18b	ssc-mir-18b	LSM2	cds	-25.6	-0.397058
mir-30a	ssc-mir-30a	LSM2	three_prime_UTR	-25.5	-0.381596
mir-30a	ssc-mir-30a	LTBP4	cds	-27.1	-0.410103
mir-503	ssc-mir-503	LTBP4	cds	-29.5	-0.383847
mir-708-5p	ssc-mir-708-5p	LTBP4	cds	-25.9	-0.345223
mir-210	ssc-mir-210	LZTS1	cds	-26.3	-0.678787
mir-143	ssc-mir-143	LZTS1	cds	-27.9	-0.529857
miR-143-3p	ssc-miR-143-3p	LZTS1	cds	-29.6	-0.524959
mir-199a-2	ssc-mir-199a-2	LZTS1	three_prime_UTR	-26.2	-0.486761
mir-34a	ssc-mir-34a	LZTS1	five_prime_UTR	-26.7	-0.471149
mir-34a	ssc-mir-34a	LZTS1	cds	-31.1	-0.471149
mir-34a	ssc-mir-34a	LZTS1	three_prime_UTR	-25.7	-0.471149
miR-720	hsa-miR-720	LZTS1	three_prime_UTR	-26.2	-0.451384
miR-720	hsa-miR-720	LZTS1	cds	-25.9	-0.451384
mir-216	ssc-mir-216	LZTS1	cds	-27.8	-0.447123
miR-449a	hsa-miR-449a	LZTS1	three_prime_UTR	-25.5	-0.423506
miR-17-3p	ssc-miR-17-3p	LZTS1	cds	-29.8	-0.386584
mir-16-2	ssc-mir-16-2	LZTS1	three_prime_UTR	-25.2	-0.383217
mir-187	ssc-mir-187	LZTS1	cds	-25	-0.368708
miR-15a-3p	hsa-miR-15a-3p	LZTS1	three_prime_UTR	-31.9	-0.366774
miR-19b-1-5p	hsa-miR-19b-1-5p	LZTS1	five_prime_UTR	-26.4	-0.36564
miR-19b-1-5p	hsa-miR-19b-1-5p	LZTS1	cds	-27.3	-0.36564
miR-19b-1-5p	hsa-miR-19b-1-5p	LZTS1	three_prime_UTR	-25.4	-0.36564
mir-708-5p	ssc-mir-708-5p	LZTS1	three_prime_UTR	-29.2	-0.361776
mir-708-5p	ssc-mir-708-5p	LZTS1	cds	-28.4	-0.361776
mir-217	ssc-mir-217	LZTS1	three_prime_UTR	-25.4	-0.354399
miR-147	rno-miR-147	LZTS1	five_prime_UTR	-26.9	-0.330515
miR-720	hsa-miR-720	MAD2L1BP	three_prime_UTR	-26.6	-0.54498
mir-143	ssc-mir-143	MAD2L1BP	three_prime_UTR	-28.6	-0.541135
miR-143-3p	ssc-miR-143-3p	MAD2L1BP	three_prime_UTR	-28.6	-0.538089
miR-19b-1-5p	hsa-miR-19b-1-5p	MAD2L1BP	three_prime_UTR	-26.1	-0.484075
miR-188	ptr-miR-188	MAD2L1BP	three_prime_UTR	-35.9	-0.433198
miR-188	ptr-miR-188	MAD2L1BP	cds	-27.6	-0.433198
miR-188-5p	rno-miR-188-5p	MAD2L1BP	cds	-25.9	-0.425035
miR-29a-3p	ssc-miR-29a-3p	MAD2L1BP	three_prime_UTR	-27.5	-0.424258
mir-34a	ssc-mir-34a	MAD2L1BP	cds	-27.6	-0.418772
miR-17-3p	ssc-miR-17-3p	MAD2L1BP	cds	-25.1	-0.384712
mir-29c	ssc-mir-29c	MAD2L1BP	three_prime_UTR	-26.8	-0.373906
mir-503	ssc-mir-503	MAD2L1BP	five_prime_UTR	-31.4	-0.351297
mir-503	ssc-mir-503	MAD2L1BP	three_prime_UTR	-29.8	-0.351297
mir-29a	ssc-mir-29a	MAD2L1BP	three_prime_UTR	-26.8	-0.335393
mir-30e	ssc-mir-30e	MAP1LC3A	three_prime_UTR	-25.6	-0.593867
mir-30a	ssc-mir-30a	MAP1LC3A	three_prime_UTR	-27.3	-0.559659
mir-34a	ssc-mir-34a	MAP1LC3A	three_prime_UTR	-30.2	-0.392963
mir-34a	ssc-mir-34a	MAP1LC3A	cds	-26.9	-0.392963
miR-188	ptr-miR-188	MAP1LC3A	three_prime_UTR	-30.3	-0.378736
mir-708-5p	ssc-mir-708-5p	MAP1LC3A	three_prime_UTR	-28	-0.346059
miR-188-5p	rno-miR-188-5p	MAP1LC3A	five_prime_UTR	-27.7	-0.342277
[truncated: 2,429 more rows]
