# Supplementary material for: Prenatal Skeletal Muscle Transcriptome Analysis Reveals Novel MicroRNA-mRNA Networks Associated with Intrauterine Growth Restriction in Pigs
Source: Cells. 2021 Apr 24;10(5):1007. doi: 10.3390/cells10051007 (PMC8145024; doi:10.3390/cells10051007)
Supplement: Supplementary file 1 [file cells-10-01007-s001.zip › Table S3 - Downregulated miRNAs and target genes.xlsx]

## Sheet: Sheet1
Supplementary table 3
A total of 2007 possible miRNA-mRNA pairs of 6 downregulated miRNAs and 1291 potentially target upregulated genes
mirna	mirna	gene	Target region	ENERGY	Correlation Coefficient
miR-18a-3p	hsa-miR-18a-3p	MON2	five_prime_UTR	-28.8	-0.764104
miR-18a-3p	hsa-miR-18a-3p	FAM199X	cds	-25.4	-0.75098
miR-18a-3p	hsa-miR-18a-3p	FAM199X	five_prime_UTR	-26.5	-0.75098
miR-18a-3p	hsa-miR-18a-3p	OGN	three_prime_UTR	-27	-0.746423
miR-18a-3p	hsa-miR-18a-3p	ECM2	cds	-26.6	-0.745952
miR-9-3p	hsa-miR-9-3p	RAB23	three_prime_UTR	-26.2	-0.743793
miR-18a-3p	hsa-miR-18a-3p	TTBK2	five_prime_UTR	-25.8	-0.73598
miR-18a-3p	hsa-miR-18a-3p	KIF2A	cds	-27.3	-0.720486
miR-18a-3p	hsa-miR-18a-3p	KIFAP3	cds	-27.1	-0.718818
miR-18a-3p	hsa-miR-18a-3p	NCOA4	three_prime_UTR	-26	-0.718203
miR-18a-3p	hsa-miR-18a-3p	SLC36A4	cds	-33.5	-0.717278
miR-18a-3p	hsa-miR-18a-3p	ASCC3	five_prime_UTR	-25.4	-0.715722
miR-18a-3p	hsa-miR-18a-3p	PHF14	cds	-25.7	-0.714512
miR-18a-3p	hsa-miR-18a-3p	IFNAR1	cds	-31.5	-0.713506
miR-18a-3p	hsa-miR-18a-3p	MED13L	cds	-30	-0.712388
miR-18a-3p	hsa-miR-18a-3p	MED13L	three_prime_UTR	-26.9	-0.712388
miR-18a-3p	hsa-miR-18a-3p	ARHGAP29	cds	-25.2	-0.711419
miR-18a-3p	hsa-miR-18a-3p	CAPZA2	three_prime_UTR	-25.7	-0.710113
miR-18a-3p	hsa-miR-18a-3p	IL17RD	cds	-26.3	-0.709707
miR-18a-3p	hsa-miR-18a-3p	IL17RD	three_prime_UTR	-30.3	-0.709707
miR-18a-3p	hsa-miR-18a-3p	ITGB1	three_prime_UTR	-28.3	-0.709064
miR-18a-3p	hsa-miR-18a-3p	RALGAPA1	three_prime_UTR	-27.2	-0.704256
miR-18a-3p	hsa-miR-18a-3p	RALGAPA1	five_prime_UTR	-25.8	-0.704256
miR-18a-3p	hsa-miR-18a-3p	PLEKHA1	five_prime_UTR	-26.3	-0.70055
miR-18a-3p	hsa-miR-18a-3p	IFNGR1	five_prime_UTR	-30.5	-0.698119
miR-18a-3p	hsa-miR-18a-3p	AFF4	three_prime_UTR	-33.6	-0.698047
miR-18a-3p	hsa-miR-18a-3p	AFF4	five_prime_UTR	-26.2	-0.698047
miR-18a-3p	hsa-miR-18a-3p	TIPARP	cds	-25.4	-0.697768
miR-18a-3p	hsa-miR-18a-3p	TIPARP	three_prime_UTR	-28.7	-0.697768
miR-18a-3p	hsa-miR-18a-3p	BIRC6	cds	-30.1	-0.696924
miR-18a-3p	hsa-miR-18a-3p	SPARCL1	five_prime_UTR	-25.5	-0.696637
miR-18a-3p	hsa-miR-18a-3p	MRPS30	five_prime_UTR	-25	-0.696394
miR-18a-3p	hsa-miR-18a-3p	BZW1	five_prime_UTR	-27.5	-0.694982
miR-18a-3p	hsa-miR-18a-3p	DPP4	three_prime_UTR	-28	-0.694462
miR-18a-3p	hsa-miR-18a-3p	RNF19A	cds	-25	-0.691982
miR-18a-3p	hsa-miR-18a-3p	EP300	cds	-28.4	-0.691828
miR-18a-3p	hsa-miR-18a-3p	EP300	five_prime_UTR	-26.7	-0.691828
miR-18a-3p	hsa-miR-18a-3p	DCAF1	cds	-27.7	-0.689512
miR-9-3p	hsa-miR-9-3p	ABCA1	cds	-27.9	-0.68948
miR-18a-3p	hsa-miR-18a-3p	FKBP3	cds	-25.1	-0.689464
miR-18a-3p	hsa-miR-18a-3p	NOP58	five_prime_UTR	-33.3	-0.688728
miR-18a-3p	hsa-miR-18a-3p	PROS1	cds	-26.5	-0.687828
miR-18a-3p	hsa-miR-18a-3p	STX2	cds	-28.3	-0.686983
miR-18a-3p	hsa-miR-18a-3p	ZNF22	five_prime_UTR	-27.6	-0.686588
miR-18a-3p	hsa-miR-18a-3p	SNTB2	cds	-30.9	-0.685606
miR-18a-3p	hsa-miR-18a-3p	SH3RF1	cds	-27.7	-0.684409
miR-18a-3p	hsa-miR-18a-3p	PDE5A	five_prime_UTR	-27	-0.681335
miR-18a-3p	hsa-miR-18a-3p	SLC35A5	three_prime_UTR	-31.2	-0.680625
miR-18a-3p	hsa-miR-18a-3p	GOLIM4	cds	-32	-0.680332
miR-18a-3p	hsa-miR-18a-3p	GOLIM4	five_prime_UTR	-31.1	-0.680332
miR-18a-3p	hsa-miR-18a-3p	CSE1L	five_prime_UTR	-26.9	-0.678973
miR-18a-3p	hsa-miR-18a-3p	FOXP1	cds	-25.5	-0.678738
miR-18a-3p	hsa-miR-18a-3p	FOXP1	three_prime_UTR	-32.5	-0.678738
miR-18a-3p	hsa-miR-18a-3p	DYNC1LI2	three_prime_UTR	-28	-0.678684
miR-18a-3p	hsa-miR-18a-3p	VBP1	five_prime_UTR	-27.1	-0.677631
miR-18a-3p	hsa-miR-18a-3p	NCK1	cds	-25.2	-0.676912
miR-18a-3p	hsa-miR-18a-3p	NCK1	three_prime_UTR	-25.7	-0.676912
miR-18a-3p	hsa-miR-18a-3p	ACSL3	five_prime_UTR	-27.6	-0.676158
miR-18a-3p	hsa-miR-18a-3p	RAP1B	three_prime_UTR	-25.7	-0.675226
miR-18a-3p	hsa-miR-18a-3p	PTPN11	three_prime_UTR	-33.2	-0.674507
miR-18a-3p	hsa-miR-18a-3p	CCNG1	five_prime_UTR	-26.8	-0.674158
miR-18a-3p	hsa-miR-18a-3p	ARHGAP42	five_prime_UTR	-31.7	-0.674039
miR-18a-3p	hsa-miR-18a-3p	IKBIP	cds	-31.1	-0.671592
miR-18a-3p	hsa-miR-18a-3p	IKBIP	five_prime_UTR	-35.2	-0.671592
miR-18a-3p	hsa-miR-18a-3p	CCDC90B	three_prime_UTR	-26.7	-0.671398
miR-18a-3p	hsa-miR-18a-3p	EBF1	cds	-27.2	-0.671156
miR-18a-3p	hsa-miR-18a-3p	LRRC58	cds	-26.4	-0.670812
miR-18a-3p	hsa-miR-18a-3p	APC	three_prime_UTR	-25.9	-0.670753
miR-18a-3p	hsa-miR-18a-3p	CD302	cds	-27.6	-0.670731
miR-18a-3p	hsa-miR-18a-3p	FBN1	cds	-26.3	-0.670033
miR-18a-3p	hsa-miR-18a-3p	FBN1	five_prime_UTR	-27.5	-0.670033
miR-18a-3p	hsa-miR-18a-3p	SMAD2	five_prime_UTR	-28.1	-0.669621
miR-18a-3p	hsa-miR-18a-3p	NCKAP1	cds	-25.5	-0.669469
miR-18a-3p	hsa-miR-18a-3p	NCKAP1	three_prime_UTR	-29.8	-0.669469
miR-18a-3p	hsa-miR-18a-3p	MAML2	cds	-35	-0.669341
miR-18a-3p	hsa-miR-18a-3p	CDH11	five_prime_UTR	-30.1	-0.668187
miR-18a-3p	hsa-miR-18a-3p	AKT3	cds	-32.2	-0.668041
miR-18a-3p	hsa-miR-18a-3p	AKT3	five_prime_UTR	-28.9	-0.668041
miR-18a-3p	hsa-miR-18a-3p	KLF6	cds	-27.4	-0.667488
miR-18a-3p	hsa-miR-18a-3p	KLF6	three_prime_UTR	-30	-0.667488
miR-18a-3p	hsa-miR-18a-3p	LRCH2	cds	-27.3	-0.666857
miR-18a-3p	hsa-miR-18a-3p	PUM1	cds	-25.8	-0.666786
miR-18a-3p	hsa-miR-18a-3p	PUM1	three_prime_UTR	-26.5	-0.666786
miR-18a-3p	hsa-miR-18a-3p	RFX7	cds	-32.7	-0.666459
miR-18a-3p	hsa-miR-18a-3p	DTD2	cds	-25.4	-0.665804
miR-18a-3p	hsa-miR-18a-3p	SNX18	cds	-31.8	-0.665356
miR-18a-3p	hsa-miR-18a-3p	SNX18	three_prime_UTR	-25.1	-0.665356
miR-18a-3p	hsa-miR-18a-3p	AGTR1	five_prime_UTR	-26.6	-0.664945
miR-18a-3p	hsa-miR-18a-3p	BACH1	three_prime_UTR	-31.8	-0.664681
miR-18a-3p	hsa-miR-18a-3p	BACH1	five_prime_UTR	-30.4	-0.664681
miR-9-3p	hsa-miR-9-3p	SNX18	cds	-25.8	-0.664045
miR-18a-3p	hsa-miR-18a-3p	RC3H2	three_prime_UTR	-26.8	-0.663965
miR-18a-3p	hsa-miR-18a-3p	VPS36	three_prime_UTR	-30.9	-0.663726
miR-9-3p	hsa-miR-9-3p	ABI2	five_prime_UTR	-25.1	-0.663318
miR-18a-3p	hsa-miR-18a-3p	CLIC4	five_prime_UTR	-29.9	-0.663115
miR-18a-3p	hsa-miR-18a-3p	GXYLT1	cds	-27.3	-0.662984
miR-18a-3p	hsa-miR-18a-3p	PTPN12	five_prime_UTR	-25.8	-0.662513
miR-18a-3p	hsa-miR-18a-3p	ANKIB1	five_prime_UTR	-35.4	-0.662445
miR-18a-3p	hsa-miR-18a-3p	CAB39	three_prime_UTR	-26.6	-0.661039
miR-18a-3p	hsa-miR-18a-3p	CAB39	five_prime_UTR	-27.8	-0.661039
miR-18a-3p	hsa-miR-18a-3p	STYX	three_prime_UTR	-25.3	-0.66014
miR-18a-3p	hsa-miR-18a-3p	GINM1	three_prime_UTR	-25.9	-0.659132
miR-18a-3p	hsa-miR-18a-3p	DDR2	cds	-25.2	-0.658677
miR-18a-3p	hsa-miR-18a-3p	KLHL42	cds	-30.9	-0.658559
miR-18a-3p	hsa-miR-18a-3p	ELK4	cds	-30.5	-0.658397
miR-18a-3p	hsa-miR-18a-3p	HNRNPLL	five_prime_UTR	-25.4	-0.657659
miR-18a-3p	hsa-miR-18a-3p	IL6ST	five_prime_UTR	-31.6	-0.657511
miR-18a-3p	hsa-miR-18a-3p	SENP2	three_prime_UTR	-27.1	-0.656918
miR-18a-3p	hsa-miR-18a-3p	EBAG9	five_prime_UTR	-30.7	-0.656835
miR-18a-3p	hsa-miR-18a-3p	CAVIN2	cds	-33.9	-0.656666
miR-18a-3p	hsa-miR-18a-3p	CAVIN2	five_prime_UTR	-26.6	-0.656666
miR-18a-3p	hsa-miR-18a-3p	COL5A2	cds	-26.8	-0.655559
miR-18a-3p	hsa-miR-18a-3p	STX7	cds	-26.5	-0.65539
miR-18a-3p	hsa-miR-18a-3p	HNRNPDL	cds	-26.4	-0.653535
miR-18a-3p	hsa-miR-18a-3p	HNRNPDL	three_prime_UTR	-29.7	-0.653535
miR-18a-3p	hsa-miR-18a-3p	HNRNPDL	five_prime_UTR	-27.4	-0.653535
miR-18a-3p	hsa-miR-18a-3p	SMARCA5	five_prime_UTR	-27	-0.653401
miR-18a-3p	hsa-miR-18a-3p	CHURC1	three_prime_UTR	-28.5	-0.653385
miR-18a-3p	hsa-miR-18a-3p	TEX30	five_prime_UTR	-26.5	-0.653313
miR-18a-3p	hsa-miR-18a-3p	EPC2	five_prime_UTR	-29.4	-0.653039
miR-18a-3p	hsa-miR-18a-3p	LMAN1	cds	-28.9	-0.652963
miR-18a-3p	hsa-miR-18a-3p	ZNF438	cds	-26.4	-0.652356
miR-18a-3p	hsa-miR-18a-3p	HACD2	three_prime_UTR	-28	-0.652251
miR-18a-3p	hsa-miR-18a-3p	ALCAM	three_prime_UTR	-25	-0.650786
miR-18a-3p	hsa-miR-18a-3p	ALCAM	five_prime_UTR	-30.2	-0.650786
miR-18a-3p	hsa-miR-18a-3p	CEP68	cds	-30.7	-0.650699
miR-18a-3p	hsa-miR-18a-3p	CEP68	three_prime_UTR	-29.6	-0.650699
miR-18a-3p	hsa-miR-18a-3p	MTDH	cds	-25.1	-0.65064
miR-18a-3p	hsa-miR-18a-3p	MTDH	three_prime_UTR	-26.7	-0.65064
miR-18a-3p	hsa-miR-18a-3p	MTDH	five_prime_UTR	-27.6	-0.65064
miR-18a-3p	hsa-miR-18a-3p	XPO1	three_prime_UTR	-25.2	-0.650523
miR-18a-3p	hsa-miR-18a-3p	PHACTR2	three_prime_UTR	-26	-0.650291
miR-18a-3p	hsa-miR-18a-3p	RASA2	five_prime_UTR	-25.7	-0.649863
miR-18a-3p	hsa-miR-18a-3p	THUMPD2	cds	-27	-0.649769
miR-18a-3p	hsa-miR-18a-3p	CEBPG	cds	-25.4	-0.649538
miR-18a-3p	hsa-miR-18a-3p	CEBPG	five_prime_UTR	-29.9	-0.649538
miR-18a-3p	hsa-miR-18a-3p	GPCPD1	three_prime_UTR	-28	-0.648825
miR-18a-3p	hsa-miR-18a-3p	GPCPD1	five_prime_UTR	-25.5	-0.648825
miR-18a-3p	hsa-miR-18a-3p	CLIP1	cds	-30.9	-0.64823
miR-18a-3p	hsa-miR-18a-3p	TRMT6	cds	-27.7	-0.647889
miR-18a-3p	hsa-miR-18a-3p	TRMT6	three_prime_UTR	-28.1	-0.647889
miR-18a-3p	hsa-miR-18a-3p	CCSAP	three_prime_UTR	-26.2	-0.647631
miR-18a-3p	hsa-miR-18a-3p	TATDN1	cds	-28.8	-0.647601
miR-18a-3p	hsa-miR-18a-3p	CDC40	cds	-25.1	-0.647427
miR-18a-3p	hsa-miR-18a-3p	CDC40	five_prime_UTR	-25.4	-0.647427
miR-18a-3p	hsa-miR-18a-3p	RB1	five_prime_UTR	-26	-0.647178
miR-18a-3p	hsa-miR-18a-3p	MPDZ	cds	-27.2	-0.646978
miR-18a-3p	hsa-miR-18a-3p	MPDZ	five_prime_UTR	-29.9	-0.646978
miR-18a-3p	hsa-miR-18a-3p	BMPR1A	cds	-25.4	-0.646824
miR-18a-3p	hsa-miR-18a-3p	FEM1B	five_prime_UTR	-26	-0.646317
miR-18a-3p	hsa-miR-18a-3p	CPNE3	three_prime_UTR	-26.3	-0.646303
miR-18a-3p	hsa-miR-18a-3p	SF3B1	cds	-27	-0.645971
miR-18a-3p	hsa-miR-18a-3p	SF3B1	five_prime_UTR	-27.5	-0.645971
miR-18a-3p	hsa-miR-18a-3p	CDK6	five_prime_UTR	-31.2	-0.644906
miR-18a-3p	hsa-miR-18a-3p	TRAM1	cds	-25.1	-0.644737
miR-18a-3p	hsa-miR-18a-3p	TRAM1	five_prime_UTR	-29.9	-0.644737
miR-18a-3p	hsa-miR-18a-3p	TJP1	cds	-29.7	-0.64462
miR-18a-3p	hsa-miR-18a-3p	TJP1	three_prime_UTR	-25.5	-0.64462
miR-18a-3p	hsa-miR-18a-3p	TJP1	five_prime_UTR	-27.1	-0.64462
miR-18a-3p	hsa-miR-18a-3p	MRC1	cds	-27.4	-0.644545
miR-18a-3p	hsa-miR-18a-3p	MRC1	five_prime_UTR	-25.8	-0.644545
miR-18a-3p	hsa-miR-18a-3p	OLA1	three_prime_UTR	-25.1	-0.644237
miR-18a-3p	hsa-miR-18a-3p	ZCCHC8	cds	-25.2	-0.644097
miR-18a-3p	hsa-miR-18a-3p	MBNL3	five_prime_UTR	-29.5	-0.643815
miR-18a-3p	hsa-miR-18a-3p	BTBD7	cds	-25.3	-0.643809
miR-18a-3p	hsa-miR-18a-3p	BTBD7	three_prime_UTR	-31.4	-0.643809
miR-18a-3p	hsa-miR-18a-3p	ARHGAP28	three_prime_UTR	-26.9	-0.643323
miR-18a-3p	hsa-miR-18a-3p	PPHLN1	three_prime_UTR	-25.2	-0.643311
miR-18a-3p	hsa-miR-18a-3p	C9H11orf54	cds	-32.1	-0.643187
miR-18a-3p	hsa-miR-18a-3p	HCFC2	cds	-25	-0.642622
miR-18a-3p	hsa-miR-18a-3p	CNOT4	three_prime_UTR	-25.8	-0.642017
miR-18a-3p	hsa-miR-18a-3p	AP3M1	three_prime_UTR	-26.6	-0.640338
miR-18a-3p	hsa-miR-18a-3p	PYGO1	cds	-27.9	-0.640099
miR-18a-3p	hsa-miR-18a-3p	BPTF	cds	-30.9	-0.639797
miR-18a-3p	hsa-miR-18a-3p	BPTF	three_prime_UTR	-27.9	-0.639797
miR-18a-3p	hsa-miR-18a-3p	RBAK	cds	-31.9	-0.639787
miR-18a-3p	hsa-miR-18a-3p	RBAK	five_prime_UTR	-31.1	-0.639787
miR-18a-3p	hsa-miR-18a-3p	PPP2R3C	five_prime_UTR	-26.4	-0.639461
miR-18a-3p	hsa-miR-18a-3p	CPSF2	five_prime_UTR	-28.1	-0.639357
miR-18a-3p	hsa-miR-18a-3p	MPHOSPH9	cds	-26.9	-0.638158
miR-18a-3p	hsa-miR-18a-3p	PTPN13	five_prime_UTR	-27.5	-0.637839
miR-18a-3p	hsa-miR-18a-3p	ABCA1	five_prime_UTR	-28	-0.63773
miR-18a-3p	hsa-miR-18a-3p	UPF2	cds	-25.7	-0.637595
miR-18a-3p	hsa-miR-18a-3p	SRPK2	cds	-26.5	-0.637547
miR-18a-3p	hsa-miR-18a-3p	ZNF891	three_prime_UTR	-27.6	-0.637299
miR-18a-3p	hsa-miR-18a-3p	LATS1	three_prime_UTR	-27.5	-0.637139
miR-18a-3p	hsa-miR-18a-3p	PPP3CA	three_prime_UTR	-26.5	-0.63712
miR-18a-3p	hsa-miR-18a-3p	PPP3CA	five_prime_UTR	-29.8	-0.63712
miR-18a-3p	hsa-miR-18a-3p	CCDC50	five_prime_UTR	-30.9	-0.63698
miR-18a-3p	hsa-miR-18a-3p	ID4	cds	-25.2	-0.636959
miR-18a-3p	hsa-miR-18a-3p	ID4	three_prime_UTR	-25.8	-0.636959
miR-18a-3p	hsa-miR-18a-3p	ID4	five_prime_UTR	-26.1	-0.636959
miR-18a-3p	hsa-miR-18a-3p	LRPPRC	three_prime_UTR	-29.5	-0.636841
miR-18a-3p	hsa-miR-18a-3p	DHX36	cds	-27.7	-0.636694
miR-18a-3p	hsa-miR-18a-3p	MAGI1	cds	-26.6	-0.636442
miR-18a-3p	hsa-miR-18a-3p	YAP1	cds	-29.5	-0.636322
miR-18a-3p	hsa-miR-18a-3p	YAP1	five_prime_UTR	-30.1	-0.636322
miR-18a-3p	hsa-miR-18a-3p	PCDH17	cds	-28.4	-0.635812
miR-18a-3p	hsa-miR-18a-3p	ZBTB33	five_prime_UTR	-26.1	-0.634543
miR-18a-3p	hsa-miR-18a-3p	RNF125	cds	-25.1	-0.634388
miR-18a-3p	hsa-miR-18a-3p	RNF125	five_prime_UTR	-26.5	-0.634388
miR-18a-3p	hsa-miR-18a-3p	PAPOLA	cds	-28.8	-0.633981
miR-18a-3p	hsa-miR-18a-3p	PAPOLA	five_prime_UTR	-29.3	-0.633981
miR-18a-3p	hsa-miR-18a-3p	ASPH	five_prime_UTR	-31.1	-0.633796
miR-18a-3p	hsa-miR-18a-3p	DECR1	three_prime_UTR	-25.7	-0.632831
miR-18a-3p	hsa-miR-18a-3p	PKN2	five_prime_UTR	-29.5	-0.632735
miR-18a-3p	hsa-miR-18a-3p	KIF1B	cds	-28.2	-0.632562
miR-18a-3p	hsa-miR-18a-3p	RABGAP1L	cds	-28.7	-0.632393
miR-18a-3p	hsa-miR-18a-3p	ZDHHC20	three_prime_UTR	-31.9	-0.632122
miR-18a-3p	hsa-miR-18a-3p	PRKD3	cds	-25.5	-0.6321
miR-18a-3p	hsa-miR-18a-3p	SYAP1	cds	-27.8	-0.632085
miR-18a-3p	hsa-miR-18a-3p	SYAP1	five_prime_UTR	-25.3	-0.632085
miR-18a-3p	hsa-miR-18a-3p	STAG2	three_prime_UTR	-26.6	-0.631996
miR-18a-3p	hsa-miR-18a-3p	CDC5L	three_prime_UTR	-31	-0.631508
miR-18a-3p	hsa-miR-18a-3p	TOPBP1	cds	-32.6	-0.631306
miR-18a-3p	hsa-miR-18a-3p	SPCS3	three_prime_UTR	-34.4	-0.631272
miR-9-3p	hsa-miR-9-3p	NTRK2	cds	-25.1	-0.630592
miR-18a-3p	hsa-miR-18a-3p	SRPK1	cds	-27.2	-0.63024
miR-18a-3p	hsa-miR-18a-3p	SRPK1	five_prime_UTR	-31.2	-0.63024
miR-18a-3p	hsa-miR-18a-3p	ACTR2	five_prime_UTR	-33	-0.630081
miR-18a-3p	hsa-miR-18a-3p	DNTTIP2	three_prime_UTR	-30	-0.630037
miR-18a-3p	hsa-miR-18a-3p	ME2	five_prime_UTR	-29.9	-0.62973
miR-18a-3p	hsa-miR-18a-3p	NUFIP2	cds	-26.6	-0.629287
miR-18a-3p	hsa-miR-18a-3p	TIAL1	cds	-26.5	-0.629209
miR-18a-3p	hsa-miR-18a-3p	APPBP2	cds	-27.8	-0.628835
miR-18a-3p	hsa-miR-18a-3p	APPBP2	five_prime_UTR	-30.8	-0.628835
miR-18a-3p	hsa-miR-18a-3p	RSL24D1	three_prime_UTR	-26.1	-0.628622
miR-9-3p	hsa-miR-9-3p	ZFHX3	five_prime_UTR	-26.6	-0.628388
miR-18a-3p	hsa-miR-18a-3p	ATP11B	five_prime_UTR	-34.1	-0.628374
miR-18a-3p	hsa-miR-18a-3p	UBXN4	cds	-26.5	-0.627396
miR-18a-3p	hsa-miR-18a-3p	UBXN4	five_prime_UTR	-28.6	-0.627396
miR-18a-3p	hsa-miR-18a-3p	SMARCA1	five_prime_UTR	-31.2	-0.626731
miR-18a-3p	hsa-miR-18a-3p	RICTOR	cds	-25.9	-0.626
miR-18a-3p	hsa-miR-18a-3p	RICTOR	three_prime_UTR	-27.2	-0.626
miR-18a-3p	hsa-miR-18a-3p	ZEB1	cds	-26.2	-0.625652
miR-18a-3p	hsa-miR-18a-3p	SCAI	cds	-31.6	-0.625064
miR-18a-3p	hsa-miR-18a-3p	SCAI	three_prime_UTR	-25.7	-0.625064
miR-18a-3p	hsa-miR-18a-3p	ANKRD50	cds	-26.6	-0.623824
miR-18a-3p	hsa-miR-18a-3p	ANKRD50	three_prime_UTR	-25.6	-0.623824
miR-18a-3p	hsa-miR-18a-3p	ANKRD50	five_prime_UTR	-35.8	-0.623824
miR-18a-3p	hsa-miR-18a-3p	RGMA	cds	-28.9	-0.623756
miR-18a-3p	hsa-miR-18a-3p	RGMA	three_prime_UTR	-31.3	-0.623756
miR-18a-3p	hsa-miR-18a-3p	ASB3	cds	-27.9	-0.623252
miR-18a-3p	hsa-miR-18a-3p	ASB3	three_prime_UTR	-30.8	-0.623252
miR-18a-3p	hsa-miR-18a-3p	CALD1	cds	-29.8	-0.622848
miR-18a-3p	hsa-miR-18a-3p	CALD1	three_prime_UTR	-25.8	-0.622848
miR-18a-3p	hsa-miR-18a-3p	ASH1L	cds	-32.7	-0.621973
miR-18a-3p	hsa-miR-18a-3p	ASH1L	three_prime_UTR	-25.2	-0.621973
miR-18a-3p	hsa-miR-18a-3p	FAM160B1	cds	-25.1	-0.621763
miR-18a-3p	hsa-miR-18a-3p	MOSPD2	five_prime_UTR	-29.3	-0.621586
miR-18a-3p	hsa-miR-18a-3p	CBLB	three_prime_UTR	-27.9	-0.621169
miR-18a-3p	hsa-miR-18a-3p	DENND4A	cds	-30.7	-0.62113
miR-18a-3p	hsa-miR-18a-3p	NKTR	cds	-30.4	-0.621031
miR-18a-3p	hsa-miR-18a-3p	NKTR	five_prime_UTR	-29	-0.621031
miR-18a-3p	hsa-miR-18a-3p	WDR75	three_prime_UTR	-28.3	-0.620861
miR-18a-3p	hsa-miR-18a-3p	USP48	cds	-25.7	-0.620451
miR-18a-3p	hsa-miR-18a-3p	USP48	five_prime_UTR	-31.3	-0.620451
miR-18a-3p	hsa-miR-18a-3p	EIF3E	three_prime_UTR	-25.3	-0.620437
miR-18a-3p	hsa-miR-18a-3p	N4BP1	five_prime_UTR	-25.6	-0.620409
miR-18a-3p	hsa-miR-18a-3p	RIMKLB	three_prime_UTR	-25.2	-0.61892
miR-18a-3p	hsa-miR-18a-3p	MAPK9	five_prime_UTR	-30.2	-0.618794
miR-18a-3p	hsa-miR-18a-3p	THUMPD3	three_prime_UTR	-27.8	-0.617846
miR-18a-3p	hsa-miR-18a-3p	FAM8A1	cds	-26.1	-0.617363
miR-18a-3p	hsa-miR-18a-3p	FAM8A1	three_prime_UTR	-25.9	-0.617363
miR-18a-3p	hsa-miR-18a-3p	FAM8A1	five_prime_UTR	-36.3	-0.617363
miR-18a-3p	hsa-miR-18a-3p	SEC22A	five_prime_UTR	-30.8	-0.61692
miR-18a-3p	hsa-miR-18a-3p	RAB3GAP2	cds	-27.3	-0.616823
miR-18a-3p	hsa-miR-18a-3p	RASSF8	three_prime_UTR	-31	-0.616744
miR-18a-3p	hsa-miR-18a-3p	RASSF8	five_prime_UTR	-27.6	-0.616744
miR-18a-3p	hsa-miR-18a-3p	PHLDB2	cds	-25.7	-0.616149
miR-18a-3p	hsa-miR-18a-3p	PHLDB2	five_prime_UTR	-26.2	-0.616149
miR-18a-3p	hsa-miR-18a-3p	WAPL	three_prime_UTR	-27.6	-0.616122
miR-18a-3p	hsa-miR-18a-3p	INVS	cds	-29.6	-0.61586
miR-18a-3p	hsa-miR-18a-3p	UFL1	cds	-33.9	-0.615566
miR-18a-3p	hsa-miR-18a-3p	ITFG1	cds	-27.2	-0.61522
miR-18a-3p	hsa-miR-18a-3p	MASTL	cds	-34.7	-0.615051
miR-18a-3p	hsa-miR-18a-3p	ATP2A2	cds	-26.1	-0.614677
miR-18a-3p	hsa-miR-18a-3p	ATP2A2	five_prime_UTR	-27.8	-0.614677
miR-18a-3p	hsa-miR-18a-3p	HECTD1	cds	-29.6	-0.613939
miR-18a-3p	hsa-miR-18a-3p	ADGRL2	three_prime_UTR	-29.5	-0.613771
miR-18a-3p	hsa-miR-18a-3p	ZNF704	cds	-32	-0.613717
miR-18a-3p	hsa-miR-18a-3p	DDX6	three_prime_UTR	-26.1	-0.613555
miR-18a-3p	hsa-miR-18a-3p	ELF2	cds	-30	-0.613291
miR-18a-3p	hsa-miR-18a-3p	VCAN	cds	-29.2	-0.61269
miR-18a-3p	hsa-miR-18a-3p	VCAN	three_prime_UTR	-27.7	-0.61269
miR-18a-3p	hsa-miR-18a-3p	DYNLT3	cds	-25.9	-0.612304
miR-18a-3p	hsa-miR-18a-3p	PPP4R3A	three_prime_UTR	-27.5	-0.611799
miR-18a-3p	hsa-miR-18a-3p	SOS2	cds	-25.9	-0.611553
miR-18a-3p	hsa-miR-18a-3p	SOS2	five_prime_UTR	-26.4	-0.611553
miR-18a-3p	hsa-miR-18a-3p	FAM76B	five_prime_UTR	-26.1	-0.610611
miR-18a-3p	hsa-miR-18a-3p	SUPT16H	cds	-27.1	-0.61056
miR-18a-3p	hsa-miR-18a-3p	SUPT16H	three_prime_UTR	-28.8	-0.61056
miR-18a-3p	hsa-miR-18a-3p	SON	cds	-35.2	-0.610446
miR-18a-3p	hsa-miR-18a-3p	NF1	cds	-33.5	-0.610241
miR-18a-3p	hsa-miR-18a-3p	NF1	three_prime_UTR	-28.1	-0.610241
miR-18a-3p	hsa-miR-18a-3p	FERMT2	cds	-27.3	-0.610027
miR-18a-3p	hsa-miR-18a-3p	RECK	cds	-30.4	-0.609922
miR-18a-3p	hsa-miR-18a-3p	RAD17	cds	-26	-0.609701
miR-18a-3p	hsa-miR-18a-3p	FRYL	five_prime_UTR	-31.9	-0.609179
miR-18a-3p	hsa-miR-18a-3p	RNF144B	three_prime_UTR	-28	-0.607955
miR-18a-3p	hsa-miR-18a-3p	COL25A1	cds	-27.2	-0.607919
miR-18a-3p	hsa-miR-18a-3p	COL25A1	three_prime_UTR	-31.2	-0.607919
miR-18a-3p	hsa-miR-18a-3p	COL25A1	five_prime_UTR	-28.9	-0.607919
miR-18a-3p	hsa-miR-18a-3p	TMF1	cds	-26.2	-0.607897
miR-18a-3p	hsa-miR-18a-3p	RNMT	three_prime_UTR	-30.3	-0.607505
miR-18a-3p	hsa-miR-18a-3p	KIAA2026	cds	-30.2	-0.607282
miR-18a-3p	hsa-miR-18a-3p	TRPM7	cds	-28	-0.607281
miR-18a-3p	hsa-miR-18a-3p	ZNF322	three_prime_UTR	-35.3	-0.607019
miR-18a-3p	hsa-miR-18a-3p	ZNF322	five_prime_UTR	-25.9	-0.607019
miR-18a-3p	hsa-miR-18a-3p	MSH2	cds	-26.5	-0.60687
miR-18a-3p	hsa-miR-18a-3p	TGFBR1	five_prime_UTR	-32.6	-0.606848
miR-18a-3p	hsa-miR-18a-3p	SUZ12	cds	-27.2	-0.606649
miR-18a-3p	hsa-miR-18a-3p	SEMA3D	cds	-27.9	-0.606576
miR-18a-3p	hsa-miR-18a-3p	DNAJC13	cds	-29	-0.606442
miR-18a-3p	hsa-miR-18a-3p	DNAJC13	five_prime_UTR	-33.1	-0.606442
miR-18a-3p	hsa-miR-18a-3p	CADM1	cds	-27.9	-0.605905
miR-18a-3p	hsa-miR-18a-3p	CADM1	three_prime_UTR	-28.2	-0.605905
miR-18a-3p	hsa-miR-18a-3p	OPHN1	cds	-32.1	-0.605837
miR-18a-3p	hsa-miR-18a-3p	ITPR2	five_prime_UTR	-27.7	-0.60566
miR-18a-3p	hsa-miR-18a-3p	VPS50	three_prime_UTR	-27.4	-0.60521
miR-18a-3p	hsa-miR-18a-3p	KLHL3	cds	-27.4	-0.604993
miR-18a-3p	hsa-miR-18a-3p	KLHL3	three_prime_UTR	-25.2	-0.604993
miR-18a-3p	hsa-miR-18a-3p	SLK	five_prime_UTR	-27.5	-0.604822
miR-18a-3p	hsa-miR-18a-3p	ZNF606	cds	-33.9	-0.604744
miR-18a-3p	hsa-miR-18a-3p	ZNF606	five_prime_UTR	-28.2	-0.604744
miR-18a-3p	hsa-miR-18a-3p	NCOA2	cds	-32.7	-0.604386
miR-18a-3p	hsa-miR-18a-3p	NCOA2	three_prime_UTR	-29.4	-0.604386
miR-18a-3p	hsa-miR-18a-3p	VPS13C	cds	-35.3	-0.604089
miR-18a-3p	hsa-miR-18a-3p	VPS13C	five_prime_UTR	-26.7	-0.604089
miR-18a-3p	hsa-miR-18a-3p	DPY19L3	five_prime_UTR	-27.5	-0.603672
miR-18a-3p	hsa-miR-18a-3p	RAB3GAP1	three_prime_UTR	-29	-0.603596
miR-18a-3p	hsa-miR-18a-3p	SEC63	cds	-26	-0.60342
miR-18a-3p	hsa-miR-18a-3p	SEC63	three_prime_UTR	-29.6	-0.60342
miR-18a-3p	hsa-miR-18a-3p	SOCS6	cds	-28.8	-0.602959
miR-18a-3p	hsa-miR-18a-3p	PIAS2	five_prime_UTR	-25.7	-0.602662
miR-18a-3p	hsa-miR-18a-3p	CHD6	three_prime_UTR	-33.4	-0.602462
miR-18a-3p	hsa-miR-18a-3p	CHD6	five_prime_UTR	-30.4	-0.602462
miR-18a-3p	hsa-miR-18a-3p	CRY1	five_prime_UTR	-25.7	-0.602361
miR-9-3p	hsa-miR-9-3p	TMEM87A	five_prime_UTR	-25.2	-0.602115
miR-18a-3p	hsa-miR-18a-3p	KLF12	three_prime_UTR	-28.7	-0.602094
miR-18a-3p	hsa-miR-18a-3p	ATAD1	three_prime_UTR	-28.1	-0.601867
miR-18a-3p	hsa-miR-18a-3p	OSBPL8	cds	-27.8	-0.601682
miR-18a-3p	hsa-miR-18a-3p	SMNDC1	three_prime_UTR	-25.8	-0.601403
miR-18a-3p	hsa-miR-18a-3p	SPPL2A	cds	-25.3	-0.601248
miR-18a-3p	hsa-miR-18a-3p	SPPL2A	five_prime_UTR	-27.8	-0.601248
miR-18a-3p	hsa-miR-18a-3p	FMR1	five_prime_UTR	-28.9	-0.60102
miR-18a-3p	hsa-miR-18a-3p	PPFIBP1	five_prime_UTR	-28	-0.600975
miR-18a-3p	hsa-miR-18a-3p	ZNF644	three_prime_UTR	-29.3	-0.600916
miR-18a-3p	hsa-miR-18a-3p	UGDH	five_prime_UTR	-33.9	-0.600763
miR-18a-3p	hsa-miR-18a-3p	PTP4A2	five_prime_UTR	-26.1	-0.600752
miR-18a-3p	hsa-miR-18a-3p	DDX5	cds	-28.4	-0.600744
miR-18a-3p	hsa-miR-18a-3p	DDX5	five_prime_UTR	-28.1	-0.600744
miR-18a-3p	hsa-miR-18a-3p	JAK2	three_prime_UTR	-26	-0.600706
miR-18a-3p	hsa-miR-18a-3p	JAK2	five_prime_UTR	-29	-0.600706
miR-18a-3p	hsa-miR-18a-3p	AUTS2	cds	-32.8	-0.600542
miR-18a-3p	hsa-miR-18a-3p	RAB23	three_prime_UTR	-29.1	-0.600481
miR-18a-3p	hsa-miR-18a-3p	RAB23	five_prime_UTR	-31.9	-0.600481
miR-18a-3p	hsa-miR-18a-3p	PLA2G4A	cds	-25.4	-0.599825
miR-18a-3p	hsa-miR-18a-3p	NUCKS1	three_prime_UTR	-26	-0.599754
miR-18a-3p	hsa-miR-18a-3p	FAM135A	five_prime_UTR	-28.3	-0.599599
miR-18a-3p	hsa-miR-18a-3p	DYNC1LI1	three_prime_UTR	-27.7	-0.599011
miR-18a-3p	hsa-miR-18a-3p	CDK19	cds	-30.8	-0.599006
miR-18a-3p	hsa-miR-18a-3p	RPAP2	five_prime_UTR	-32.7	-0.598884
miR-18a-3p	hsa-miR-18a-3p	RECQL	cds	-29.5	-0.598624
miR-18a-3p	hsa-miR-18a-3p	ALMS1	cds	-32.4	-0.5986
miR-18a-3p	hsa-miR-18a-3p	ALMS1	five_prime_UTR	-26.9	-0.5986
miR-18a-3p	hsa-miR-18a-3p	PIK3C2A	three_prime_UTR	-30.9	-0.597998
mir-30c-1	ssc-mir-30c-1	PATJ	cds	-26.2	-0.597685
miR-9-3p	hsa-miR-9-3p	CNOT6	five_prime_UTR	-29.5	-0.597662
miR-18a-3p	hsa-miR-18a-3p	RBMS1	cds	-26.6	-0.597596
miR-18a-3p	hsa-miR-18a-3p	RBMS1	three_prime_UTR	-27.6	-0.597596
miR-18a-3p	hsa-miR-18a-3p	RBMS1	five_prime_UTR	-26.7	-0.597596
miR-18a-3p	hsa-miR-18a-3p	SSB	cds	-32.7	-0.597082
miR-18a-3p	hsa-miR-18a-3p	DKK2	cds	-32.1	-0.596949
miR-18a-3p	hsa-miR-18a-3p	VTA1	five_prime_UTR	-27.9	-0.596926
miR-18a-3p	hsa-miR-18a-3p	REV3L	cds	-26.7	-0.596776
miR-18a-3p	hsa-miR-18a-3p	SMG1	cds	-25.1	-0.596445
miR-18a-3p	hsa-miR-18a-3p	SMG1	three_prime_UTR	-25.5	-0.596445
miR-18a-3p	hsa-miR-18a-3p	SMG1	five_prime_UTR	-27.9	-0.596445
miR-18a-3p	hsa-miR-18a-3p	TFG	three_prime_UTR	-27.8	-0.596427
miR-18a-3p	hsa-miR-18a-3p	SLTM	cds	-26.5	-0.596174
miR-18a-3p	hsa-miR-18a-3p	TMEM47	five_prime_UTR	-32.4	-0.596058
miR-18a-3p	hsa-miR-18a-3p	NEB	cds	-25.5	-0.595992
miR-18a-3p	hsa-miR-18a-3p	ITGB8	five_prime_UTR	-31	-0.595748
miR-18a-3p	hsa-miR-18a-3p	GALNTL6	five_prime_UTR	-29.4	-0.595655
miR-18a-3p	hsa-miR-18a-3p	STXBP6	five_prime_UTR	-31.1	-0.595654
miR-18a-3p	hsa-miR-18a-3p	TOP2A	cds	-26.9	-0.59557
miR-18a-3p	hsa-miR-18a-3p	EWSR1	cds	-29.8	-0.595504
miR-18a-3p	hsa-miR-18a-3p	MYO9A	five_prime_UTR	-29.8	-0.595301
miR-18a-3p	hsa-miR-18a-3p	TAF13	five_prime_UTR	-26.8	-0.595036
miR-18a-3p	hsa-miR-18a-3p	SPRED1	cds	-28.1	-0.594993
miR-18a-3p	hsa-miR-18a-3p	DNAJC9	five_prime_UTR	-27.5	-0.594898
miR-18a-3p	hsa-miR-18a-3p	DNAJC9	cds	-25.7	-0.594898
miR-18a-3p	hsa-miR-18a-3p	DNAJC9	three_prime_UTR	-26.5	-0.594898
miR-18a-3p	hsa-miR-18a-3p	ARID4B	five_prime_UTR	-32.2	-0.594861
miR-18a-3p	hsa-miR-18a-3p	PCDH18	cds	-26.8	-0.594592
miR-18a-3p	hsa-miR-18a-3p	PCDH18	three_prime_UTR	-29.2	-0.594592
miR-18a-3p	hsa-miR-18a-3p	MRE11	cds	-30.8	-0.594577
miR-18a-3p	hsa-miR-18a-3p	MRE11	three_prime_UTR	-26.6	-0.594577
miR-18a-3p	hsa-miR-18a-3p	PRRX1	cds	-26.7	-0.594311
miR-18a-3p	hsa-miR-18a-3p	PRRX1	three_prime_UTR	-27	-0.594311
miR-18a-3p	hsa-miR-18a-3p	PRRX1	five_prime_UTR	-25	-0.594311
miR-18a-3p	hsa-miR-18a-3p	PCF11	cds	-27.8	-0.594232
miR-18a-3p	hsa-miR-18a-3p	NEMF	three_prime_UTR	-27.5	-0.594214
miR-18a-3p	hsa-miR-18a-3p	LARP4	cds	-29.4	-0.59417
miR-18a-3p	hsa-miR-18a-3p	LARP4	three_prime_UTR	-25.3	-0.59417
miR-18a-3p	hsa-miR-18a-3p	PTBP3	three_prime_UTR	-25.8	-0.594161
miR-18a-3p	hsa-miR-18a-3p	KMT2C	cds	-32.1	-0.594069
miR-18a-3p	hsa-miR-18a-3p	WDHD1	five_prime_UTR	-25.4	-0.593914
miR-18a-3p	hsa-miR-18a-3p	AKAP12	cds	-30.6	-0.593914
miR-18a-3p	hsa-miR-18a-3p	TMEM245	cds	-29.4	-0.593619
miR-18a-3p	hsa-miR-18a-3p	NEDD4	cds	-25.9	-0.593464
miR-18a-3p	hsa-miR-18a-3p	PLEKHA3	three_prime_UTR	-27.1	-0.593278
miR-18a-3p	hsa-miR-18a-3p	ZNF148	five_prime_UTR	-27.7	-0.593199
miR-18a-3p	hsa-miR-18a-3p	PPP2R5E	five_prime_UTR	-26.6	-0.59302
miR-18a-3p	hsa-miR-18a-3p	LSM14A	cds	-32.7	-0.592947
miR-18a-3p	hsa-miR-18a-3p	LSM14A	three_prime_UTR	-26.2	-0.592947
miR-18a-3p	hsa-miR-18a-3p	LSM14A	five_prime_UTR	-27.1	-0.592947
miR-18a-3p	hsa-miR-18a-3p	PAN3	cds	-31.9	-0.592853
miR-18a-3p	hsa-miR-18a-3p	PAN3	three_prime_UTR	-27.7	-0.592853
miR-18a-3p	hsa-miR-18a-3p	HSP90B1	cds	-27.1	-0.592828
miR-18a-3p	hsa-miR-18a-3p	HSP90B1	five_prime_UTR	-27.1	-0.592828
miR-18a-3p	hsa-miR-18a-3p	RSF1	cds	-32.6	-0.592533
miR-18a-3p	hsa-miR-18a-3p	ZBTB10	three_prime_UTR	-25.9	-0.592282
miR-18a-3p	hsa-miR-18a-3p	PPARGC1A	cds	-29.1	-0.591763
miR-18a-3p	hsa-miR-18a-3p	PPARGC1A	three_prime_UTR	-25.1	-0.591763
miR-18a-3p	hsa-miR-18a-3p	CASD1	cds	-27.7	-0.591616
miR-18a-3p	hsa-miR-18a-3p	CNIH1	three_prime_UTR	-28.6	-0.591376
miR-18a-3p	hsa-miR-18a-3p	SCYL2	five_prime_UTR	-28.8	-0.591132
miR-18a-3p	hsa-miR-18a-3p	EHBP1	five_prime_UTR	-25.1	-0.590815
miR-18a-3p	hsa-miR-18a-3p	MAGI3	cds	-27.3	-0.590609
miR-18a-3p	hsa-miR-18a-3p	MAGI3	five_prime_UTR	-26.1	-0.590609
miR-18a-3p	hsa-miR-18a-3p	ZFR	five_prime_UTR	-33.6	-0.590586
miR-18a-3p	hsa-miR-18a-3p	AHI1	five_prime_UTR	-27.2	-0.590563
miR-18a-3p	hsa-miR-18a-3p	DCLRE1A	cds	-25.3	-0.590507
miR-18a-3p	hsa-miR-18a-3p	DCLRE1A	three_prime_UTR	-31.1	-0.590507
miR-18a-3p	hsa-miR-18a-3p	INTS6	cds	-28.6	-0.590483
miR-18a-3p	hsa-miR-18a-3p	CEP126	five_prime_UTR	-26.6	-0.590453
miR-18a-3p	hsa-miR-18a-3p	UBR1	three_prime_UTR	-25.7	-0.59038
miR-18a-3p	hsa-miR-18a-3p	MMADHC	three_prime_UTR	-28.9	-0.590267
miR-18a-3p	hsa-miR-18a-3p	SCRN3	cds	-27.8	-0.590237
miR-18a-3p	hsa-miR-18a-3p	SP3	cds	-26.9	-0.589959
miR-18a-3p	hsa-miR-18a-3p	SP3	three_prime_UTR	-25.3	-0.589959
miR-18a-3p	hsa-miR-18a-3p	SP3	five_prime_UTR	-29.5	-0.589959
miR-18a-3p	hsa-miR-18a-3p	PPP1R12A	five_prime_UTR	-27.8	-0.58948
miR-18a-3p	hsa-miR-18a-3p	PPP4R2	three_prime_UTR	-30.1	-0.589444
miR-18a-3p	hsa-miR-18a-3p	JMY	cds	-28.5	-0.589188
miR-18a-3p	hsa-miR-18a-3p	JMY	five_prime_UTR	-29.3	-0.589188
miR-18a-3p	hsa-miR-18a-3p	BRD7	cds	-25.7	-0.589159
miR-18a-3p	hsa-miR-18a-3p	BRD7	five_prime_UTR	-30.9	-0.589159
miR-18a-3p	hsa-miR-18a-3p	BTBD9	three_prime_UTR	-34.6	-0.589153
miR-18a-3p	hsa-miR-18a-3p	ACYP1	cds	-29.6	-0.589087
miR-18a-3p	hsa-miR-18a-3p	UGP2	three_prime_UTR	-32.3	-0.588825
miR-9-3p	hsa-miR-9-3p	DDX50	cds	-26.3	-0.58865
miR-18a-3p	hsa-miR-18a-3p	MEIOB	cds	-30.7	-0.58865
miR-18a-3p	hsa-miR-18a-3p	MEIOB	five_prime_UTR	-29.8	-0.58865
miR-18a-3p	hsa-miR-18a-3p	RAB11FIP2	cds	-27.3	-0.588559
miR-18a-3p	hsa-miR-18a-3p	PUS7	three_prime_UTR	-25.7	-0.588288
miR-18a-3p	hsa-miR-18a-3p	GPC6	five_prime_UTR	-26.9	-0.587689
miR-18a-3p	hsa-miR-18a-3p	SYNJ2BP	cds	-26.7	-0.58758
miR-18a-3p	hsa-miR-18a-3p	SYNJ2BP	three_prime_UTR	-26.7	-0.58758
miR-18a-3p	hsa-miR-18a-3p	SACM1L	cds	-26.1	-0.587458
miR-18a-3p	hsa-miR-18a-3p	SACM1L	five_prime_UTR	-26	-0.587458
miR-9-3p	hsa-miR-9-3p	SF3B1	cds	-25.2	-0.58716
miR-18a-3p	hsa-miR-18a-3p	ACADL	cds	-27.5	-0.586769
miR-18a-3p	hsa-miR-18a-3p	ACADL	five_prime_UTR	-26.5	-0.586769
miR-18a-3p	hsa-miR-18a-3p	WDR44	cds	-26.8	-0.586666
miR-18a-3p	hsa-miR-18a-3p	RNF13	three_prime_UTR	-30.3	-0.586602
miR-18a-3p	hsa-miR-18a-3p	RNF13	five_prime_UTR	-26.5	-0.586602
miR-18a-3p	hsa-miR-18a-3p	ECT2	five_prime_UTR	-25.4	-0.586563
miR-18a-3p	hsa-miR-18a-3p	TTK	cds	-25.2	-0.586396
miR-18a-3p	hsa-miR-18a-3p	LRRTM2	three_prime_UTR	-27.2	-0.586084
miR-18a-3p	hsa-miR-18a-3p	RFC1	three_prime_UTR	-25.8	-0.585856
miR-18a-3p	hsa-miR-18a-3p	NBEA	cds	-28.9	-0.585703
miR-18a-3p	hsa-miR-18a-3p	NBEA	five_prime_UTR	-33.1	-0.585703
miR-18a-3p	hsa-miR-18a-3p	DHX9	cds	-30.3	-0.585621
miR-18a-3p	hsa-miR-18a-3p	DHX9	five_prime_UTR	-29	-0.585621
miR-18a-3p	hsa-miR-18a-3p	GNAI3	three_prime_UTR	-28.4	-0.58562
miR-18a-3p	hsa-miR-18a-3p	EXOC5	cds	-30	-0.585317
miR-18a-3p	hsa-miR-18a-3p	RNPC3	cds	-29.2	-0.585222
miR-18a-3p	hsa-miR-18a-3p	RNPC3	three_prime_UTR	-26.1	-0.585222
miR-18a-3p	hsa-miR-18a-3p	PARP2	cds	-27.2	-0.5851
miR-18a-3p	hsa-miR-18a-3p	HOOK3	cds	-26.6	-0.584545
miR-18a-3p	hsa-miR-18a-3p	HOOK3	five_prime_UTR	-29.3	-0.584545
miR-18a-3p	hsa-miR-18a-3p	ROCK2	cds	-28.8	-0.584365
miR-18a-3p	hsa-miR-18a-3p	CTDSPL2	three_prime_UTR	-27.8	-0.58432
miR-18a-3p	hsa-miR-18a-3p	PTPRG	cds	-27.6	-0.584059
miR-9-3p	hsa-miR-9-3p	ITFG1	cds	-26.7	-0.583925
miR-18a-3p	hsa-miR-18a-3p	PDCD4	cds	-27.7	-0.583762
miR-18a-3p	hsa-miR-18a-3p	PDCD4	five_prime_UTR	-27.7	-0.583762
miR-18a-3p	hsa-miR-18a-3p	RRP15	cds	-26.2	-0.583697
miR-18a-3p	hsa-miR-18a-3p	SYNE2	cds	-29.3	-0.583537
miR-18a-3p	hsa-miR-18a-3p	SYNE2	three_prime_UTR	-30.2	-0.583537
miR-18a-3p	hsa-miR-18a-3p	TMEM170B	five_prime_UTR	-26.5	-0.583037
miR-18a-3p	hsa-miR-18a-3p	LPGAT1	three_prime_UTR	-31	-0.582938
miR-18a-3p	hsa-miR-18a-3p	LPGAT1	five_prime_UTR	-25.4	-0.582938
miR-18a-3p	hsa-miR-18a-3p	PRRC2C	cds	-29.7	-0.582817
miR-18a-3p	hsa-miR-18a-3p	CD47	three_prime_UTR	-26	-0.582557
miR-18a-3p	hsa-miR-18a-3p	FAM126B	three_prime_UTR	-29.9	-0.582406
miR-18a-3p	hsa-miR-18a-3p	RBM26	cds	-28.1	-0.582045
miR-18a-3p	hsa-miR-18a-3p	TNRC6B	cds	-29.6	-0.581864
miR-18a-3p	hsa-miR-18a-3p	CLINT1	five_prime_UTR	-28.9	-0.581022
miR-18a-3p	hsa-miR-18a-3p	PPIG	cds	-26.7	-0.580948
miR-9-3p	hsa-miR-9-3p	SH3D19	five_prime_UTR	-26.2	-0.580628
miR-18a-3p	hsa-miR-18a-3p	KIF23	cds	-25	-0.580501
miR-18a-3p	hsa-miR-18a-3p	QKI	three_prime_UTR	-28.8	-0.580489
miR-18a-3p	hsa-miR-18a-3p	FEM1C	five_prime_UTR	-26.5	-0.580233
miR-18a-3p	hsa-miR-18a-3p	WAC	three_prime_UTR	-26.8	-0.580229
miR-18a-3p	hsa-miR-18a-3p	HAUS6	cds	-28.8	-0.58008
miR-18a-3p	hsa-miR-18a-3p	HAUS6	five_prime_UTR	-25.1	-0.58008
mir-30c-1	ssc-mir-30c-1	LRRTM2	three_prime_UTR	-25.4	-0.579846
miR-18a-3p	hsa-miR-18a-3p	PNN	cds	-30	-0.579751
miR-18a-3p	hsa-miR-18a-3p	RBM39	five_prime_UTR	-25.6	-0.579727
miR-18a-3p	hsa-miR-18a-3p	TPK1	five_prime_UTR	-28.6	-0.579711
miR-18a-3p	hsa-miR-18a-3p	TEC	three_prime_UTR	-27.5	-0.579543
miR-18a-3p	hsa-miR-18a-3p	TEC	five_prime_UTR	-26.5	-0.579543
miR-18a-3p	hsa-miR-18a-3p	PRKCI	cds	-30.3	-0.57948
miR-18a-3p	hsa-miR-18a-3p	TMPO	cds	-29.8	-0.579416
miR-18a-3p	hsa-miR-18a-3p	ZFHX4	cds	-25.8	-0.579204
miR-18a-3p	hsa-miR-18a-3p	PELI2	five_prime_UTR	-26.7	-0.579108
miR-18a-3p	hsa-miR-18a-3p	TMEM263	five_prime_UTR	-28.5	-0.579078
miR-18a-3p	hsa-miR-18a-3p	HDAC9	cds	-28.9	-0.578696
miR-18a-3p	hsa-miR-18a-3p	TAB2	three_prime_UTR	-25.3	-0.578666
miR-18a-3p	hsa-miR-18a-3p	TAB2	five_prime_UTR	-34.1	-0.578666
miR-18a-3p	hsa-miR-18a-3p	ZC2HC1A	cds	-25.4	-0.578483
miR-18a-3p	hsa-miR-18a-3p	PPP2R3A	cds	-26.8	-0.578192
miR-18a-3p	hsa-miR-18a-3p	WWC2	three_prime_UTR	-26.6	-0.576991
miR-18a-3p	hsa-miR-18a-3p	WWC2	five_prime_UTR	-26.7	-0.576991
miR-18a-3p	hsa-miR-18a-3p	PI15	five_prime_UTR	-29.2	-0.576844
miR-18a-3p	hsa-miR-18a-3p	ACAP2	cds	-29.1	-0.576792
miR-9-3p	hsa-miR-9-3p	AGO3	cds	-25.6	-0.576704
miR-18a-3p	hsa-miR-18a-3p	UBR3	cds	-28.4	-0.576626
miR-18a-3p	hsa-miR-18a-3p	UBR3	five_prime_UTR	-30.7	-0.576626
miR-18a-3p	hsa-miR-18a-3p	TAOK3	cds	-26.5	-0.576483
miR-18a-3p	hsa-miR-18a-3p	BICRAL	cds	-33.2	-0.576228
miR-18a-3p	hsa-miR-18a-3p	BICRAL	three_prime_UTR	-25.2	-0.576228
miR-18a-3p	hsa-miR-18a-3p	VCPIP1	five_prime_UTR	-27.2	-0.576186
miR-18a-3p	hsa-miR-18a-3p	HBP1	three_prime_UTR	-32.2	-0.576002
mir-30c-1	ssc-mir-30c-1	PELI2	five_prime_UTR	-27.4	-0.575844
miR-18a-3p	hsa-miR-18a-3p	PDS5B	cds	-31.5	-0.575827
miR-18a-3p	hsa-miR-18a-3p	PTPRD	cds	-33.5	-0.575463
miR-18a-3p	hsa-miR-18a-3p	PTPRD	five_prime_UTR	-32.7	-0.575463
miR-18a-3p	hsa-miR-18a-3p	GALNT5	cds	-25.2	-0.575432
miR-18a-3p	hsa-miR-18a-3p	GALNT5	three_prime_UTR	-28.7	-0.575432
miR-18a-3p	hsa-miR-18a-3p	GALNT5	five_prime_UTR	-27	-0.575432
miR-18a-3p	hsa-miR-18a-3p	ARGLU1	cds	-25.8	-0.57541
miR-18a-3p	hsa-miR-18a-3p	ARGLU1	five_prime_UTR	-28.4	-0.57541
miR-18a-3p	hsa-miR-18a-3p	ZDHHC17	cds	-26.1	-0.575144
miR-18a-3p	hsa-miR-18a-3p	ZDHHC17	three_prime_UTR	-33.2	-0.575144
miR-18a-3p	hsa-miR-18a-3p	SIRT1	five_prime_UTR	-30	-0.575136
miR-18a-3p	hsa-miR-18a-3p	NIPBL	cds	-29.5	-0.574955
miR-18a-3p	hsa-miR-18a-3p	DNMT1	cds	-28.7	-0.574941
miR-18a-3p	hsa-miR-18a-3p	TNKS2	cds	-27	-0.574389
miR-18a-3p	hsa-miR-18a-3p	CEP162	cds	-27.5	-0.574389
miR-18a-3p	hsa-miR-18a-3p	KDSR	cds	-35.5	-0.574049
miR-18a-3p	hsa-miR-18a-3p	NCAPG	cds	-25.2	-0.573809
miR-18a-3p	hsa-miR-18a-3p	NCAPG	three_prime_UTR	-25.7	-0.573809
miR-18a-3p	hsa-miR-18a-3p	PUM2	cds	-25.7	-0.573681
miR-18a-3p	hsa-miR-18a-3p	LRP6	cds	-27.7	-0.573431
mir-30c-1	ssc-mir-30c-1	HACD2	three_prime_UTR	-25.5	-0.573328
miR-18a-3p	hsa-miR-18a-3p	SCAPER	cds	-26.7	-0.57268
miR-18a-3p	hsa-miR-18a-3p	DIAPH3	five_prime_UTR	-25.8	-0.572638
miR-18a-3p	hsa-miR-18a-3p	NHLRC2	five_prime_UTR	-30.7	-0.5725
miR-18a-3p	hsa-miR-18a-3p	TRAPPC8	three_prime_UTR	-30.5	-0.572444
miR-18a-3p	hsa-miR-18a-3p	GULP1	five_prime_UTR	-25.9	-0.572073
miR-18a-3p	hsa-miR-18a-3p	NDUFA5	cds	-27.7	-0.572039
mir-30c-1	ssc-mir-30c-1	DPP4	three_prime_UTR	-30.7	-0.57112
miR-18a-3p	hsa-miR-18a-3p	CKAP2L	three_prime_UTR	-26.2	-0.570561
miR-18a-3p	hsa-miR-18a-3p	ERICH1	cds	-27.8	-0.57022
miR-18a-3p	hsa-miR-18a-3p	ERICH1	three_prime_UTR	-29.1	-0.57022
miR-18a-3p	hsa-miR-18a-3p	SRSF10	three_prime_UTR	-27.9	-0.570063
miR-18a-3p	hsa-miR-18a-3p	ADAMTS20	cds	-30	-0.569951
miR-18a-3p	hsa-miR-18a-3p	ABHD17B	cds	-26.9	-0.569884
miR-18a-3p	hsa-miR-18a-3p	ABHD17B	five_prime_UTR	-25.5	-0.569884
miR-18a-3p	hsa-miR-18a-3p	SPATA7	cds	-26.6	-0.569482
miR-18a-3p	hsa-miR-18a-3p	ARMCX5	cds	-26.2	-0.569468
miR-18a-3p	hsa-miR-18a-3p	LEO1	cds	-25.3	-0.569391
miR-18a-3p	hsa-miR-18a-3p	STRN	cds	-28.9	-0.569189
miR-18a-3p	hsa-miR-18a-3p	STRN	five_prime_UTR	-26	-0.569189
miR-18a-3p	hsa-miR-18a-3p	ECHDC1	cds	-27.1	-0.569151
miR-18a-3p	hsa-miR-18a-3p	ECHDC1	three_prime_UTR	-28.5	-0.569151
miR-18a-3p	hsa-miR-18a-3p	ECHDC1	five_prime_UTR	-29	-0.569151
miR-18a-3p	hsa-miR-18a-3p	SNX13	cds	-29.2	-0.569142
miR-18a-3p	hsa-miR-18a-3p	CUL3	three_prime_UTR	-26.4	-0.569041
miR-18a-3p	hsa-miR-18a-3p	ZNF638	three_prime_UTR	-27	-0.569015
miR-18a-3p	hsa-miR-18a-3p	SMARCAD1	cds	-29.1	-0.568666
miR-18a-3p	hsa-miR-18a-3p	SMARCAD1	five_prime_UTR	-27.9	-0.568666
miR-18a-3p	hsa-miR-18a-3p	ACBD5	cds	-29.7	-0.568478
miR-18a-3p	hsa-miR-18a-3p	ACBD5	three_prime_UTR	-25.3	-0.568478
miR-18a-3p	hsa-miR-18a-3p	TFAM	cds	-25.2	-0.568451
miR-18a-3p	hsa-miR-18a-3p	HDGFL3	three_prime_UTR	-31.1	-0.568179
miR-18a-3p	hsa-miR-18a-3p	HDGFL3	five_prime_UTR	-27.9	-0.568179
miR-18a-3p	hsa-miR-18a-3p	ZFHX3	cds	-32.6	-0.568061
miR-18a-3p	hsa-miR-18a-3p	ZFHX3	five_prime_UTR	-33.6	-0.568061
miR-18a-3p	hsa-miR-18a-3p	PDCD10	three_prime_UTR	-27.3	-0.568026
miR-18a-3p	hsa-miR-18a-3p	USP25	cds	-27.1	-0.567726
miR-18a-3p	hsa-miR-18a-3p	USP25	five_prime_UTR	-27.9	-0.567726
miR-18a-3p	hsa-miR-18a-3p	KBTBD6	cds	-25.7	-0.567698
miR-18a-3p	hsa-miR-18a-3p	RNF146	three_prime_UTR	-25.3	-0.567561
miR-18a-3p	hsa-miR-18a-3p	RNF146	five_prime_UTR	-26.7	-0.567561
miR-18a-3p	hsa-miR-18a-3p	KLF7	three_prime_UTR	-27.7	-0.567036
miR-18a-3p	hsa-miR-18a-3p	SOCS4	cds	-28.2	-0.566923
miR-18a-3p	hsa-miR-18a-3p	SOCS4	five_prime_UTR	-28.2	-0.566923
miR-18a-3p	hsa-miR-18a-3p	RABEP1	cds	-25.5	-0.566366
miR-18a-3p	hsa-miR-18a-3p	ATP1B4	three_prime_UTR	-30.3	-0.566181
miR-18a-3p	hsa-miR-18a-3p	UBE2K	three_prime_UTR	-28.8	-0.565846
miR-18a-3p	hsa-miR-18a-3p	UBE2K	five_prime_UTR	-28.5	-0.565846
miR-18a-3p	hsa-miR-18a-3p	DDX21	three_prime_UTR	-33.7	-0.565677
miR-18a-3p	hsa-miR-18a-3p	L2HGDH	three_prime_UTR	-25.9	-0.565082
miR-18a-3p	hsa-miR-18a-3p	TBL1XR1	cds	-30.1	-0.564932
miR-18a-3p	hsa-miR-18a-3p	TBL1XR1	five_prime_UTR	-28.4	-0.564932
miR-18a-3p	hsa-miR-18a-3p	SECISBP2L	three_prime_UTR	-28.1	-0.564895
miR-18a-3p	hsa-miR-18a-3p	SECISBP2L	five_prime_UTR	-26.9	-0.564895
miR-18a-3p	hsa-miR-18a-3p	UBR5	cds	-35.6	-0.56478
miR-18a-3p	hsa-miR-18a-3p	UBR5	five_prime_UTR	-33.2	-0.56478
miR-18a-3p	hsa-miR-18a-3p	FNBP1L	three_prime_UTR	-32.7	-0.564564
miR-18a-3p	hsa-miR-18a-3p	CNOT6	five_prime_UTR	-27.2	-0.564459
miR-18a-3p	hsa-miR-18a-3p	DBF4	cds	-26.2	-0.564212
miR-18a-3p	hsa-miR-18a-3p	POLR3F	cds	-27.4	-0.563935
miR-18a-3p	hsa-miR-18a-3p	ING2	three_prime_UTR	-29	-0.563819
miR-18a-3p	hsa-miR-18a-3p	ING2	five_prime_UTR	-26.6	-0.563819
miR-18a-3p	hsa-miR-18a-3p	OSGEPL1	five_prime_UTR	-27.3	-0.563558
miR-18a-3p	hsa-miR-18a-3p	STAM2	three_prime_UTR	-27.3	-0.563502
miR-18a-3p	hsa-miR-18a-3p	STAM2	five_prime_UTR	-30.3	-0.563502
miR-18a-3p	hsa-miR-18a-3p	DENND6A	cds	-25.3	-0.563408
miR-9-3p	hsa-miR-9-3p	WWC2	cds	-27	-0.563302
miR-18a-3p	hsa-miR-18a-3p	MYOZ2	three_prime_UTR	-25.2	-0.56296
miR-18a-3p	hsa-miR-18a-3p	TM9SF3	three_prime_UTR	-25.7	-0.562827
miR-467f	mmu-miR-467f	EP300	cds	-25	-0.56258
miR-18a-3p	hsa-miR-18a-3p	USP38	cds	-26.5	-0.56254
miR-18a-3p	hsa-miR-18a-3p	USP38	five_prime_UTR	-28.7	-0.56254
miR-18a-3p	hsa-miR-18a-3p	RTF1	cds	-29.1	-0.562425
miR-18a-3p	hsa-miR-18a-3p	RTF1	three_prime_UTR	-30.2	-0.562425
miR-18a-3p	hsa-miR-18a-3p	BROX	five_prime_UTR	-27.8	-0.562298
miR-18a-3p	hsa-miR-18a-3p	ATRX	cds	-27.3	-0.56165
miR-9-3p	hsa-miR-9-3p	RSF1	cds	-28.5	-0.561634
miR-18a-3p	hsa-miR-18a-3p	USP1	five_prime_UTR	-30	-0.561383
miR-18a-3p	hsa-miR-18a-3p	LIFR	three_prime_UTR	-28.8	-0.561254
miR-18a-3p	hsa-miR-18a-3p	PURB	cds	-30.9	-0.561133
miR-18a-3p	hsa-miR-18a-3p	ZNF292	cds	-27	-0.561016
miR-18a-3p	hsa-miR-18a-3p	ZNF277	three_prime_UTR	-26.4	-0.560583
miR-18a-3p	hsa-miR-18a-3p	ZNF277	five_prime_UTR	-34.3	-0.560583
miR-18a-3p	hsa-miR-18a-3p	CREB1	five_prime_UTR	-25.1	-0.560262
miR-9-3p	hsa-miR-9-3p	STXBP6	five_prime_UTR	-25.2	-0.559888
miR-18a-3p	hsa-miR-18a-3p	SHPRH	cds	-25.7	-0.559668
miR-18a-3p	hsa-miR-18a-3p	THAP1	five_prime_UTR	-25.3	-0.55961
miR-18a-3p	hsa-miR-18a-3p	MTF2	five_prime_UTR	-29.2	-0.559309
miR-18a-3p	hsa-miR-18a-3p	USO1	five_prime_UTR	-25.5	-0.558752
miR-18a-3p	hsa-miR-18a-3p	CDK12	cds	-25.2	-0.558737
miR-18a-3p	hsa-miR-18a-3p	CDK12	three_prime_UTR	-26.9	-0.558737
miR-18a-3p	hsa-miR-18a-3p	ZNF41	cds	-27.8	-0.558621
miR-18a-3p	hsa-miR-18a-3p	ZNF41	three_prime_UTR	-25.1	-0.558621
miR-18a-3p	hsa-miR-18a-3p	AGPS	cds	-30.1	-0.557921
miR-18a-3p	hsa-miR-18a-3p	AGPS	five_prime_UTR	-29.6	-0.557921
miR-9-3p	hsa-miR-9-3p	UBE2K	three_prime_UTR	-26.6	-0.557197
miR-18a-3p	hsa-miR-18a-3p	ZNF462	cds	-32.7	-0.556929
miR-18a-3p	hsa-miR-18a-3p	ZNF462	five_prime_UTR	-27.7	-0.556929
miR-18a-3p	hsa-miR-18a-3p	UFM1	three_prime_UTR	-28.7	-0.55667
miR-18a-3p	hsa-miR-18a-3p	UFM1	three_prime_UTR	-28.9	-0.55667
miR-18a-3p	hsa-miR-18a-3p	PRNP	cds	-33.6	-0.556137
miR-18a-3p	hsa-miR-18a-3p	PRNP	five_prime_UTR	-26.4	-0.556137
miR-18a-3p	hsa-miR-18a-3p	DNAJB4	five_prime_UTR	-25.3	-0.55613
miR-18a-3p	hsa-miR-18a-3p	IMMP2L	cds	-28.4	-0.556044
miR-18a-3p	hsa-miR-18a-3p	UCHL5	five_prime_UTR	-36.8	-0.55578
miR-18a-3p	hsa-miR-18a-3p	FXR1	three_prime_UTR	-27	-0.555639
miR-18a-3p	hsa-miR-18a-3p	BMP2K	cds	-30.4	-0.555534
miR-18a-3p	hsa-miR-18a-3p	BMP2K	three_prime_UTR	-28.5	-0.555534
miR-18a-3p	hsa-miR-18a-3p	ZNF280C	five_prime_UTR	-26.4	-0.555498
miR-18a-3p	hsa-miR-18a-3p	TMEM87A	cds	-29.8	-0.555174
miR-18a-3p	hsa-miR-18a-3p	TMEM87A	five_prime_UTR	-32.3	-0.555174
miR-18a-3p	hsa-miR-18a-3p	SUCO	five_prime_UTR	-30.2	-0.554938
miR-18a-3p	hsa-miR-18a-3p	COL6A6	cds	-27.2	-0.554209
miR-18a-3p	hsa-miR-18a-3p	COL6A6	three_prime_UTR	-25.2	-0.554209
miR-18a-3p	hsa-miR-18a-3p	COL6A6	five_prime_UTR	-32.2	-0.554209
miR-18a-3p	hsa-miR-18a-3p	TPR	cds	-25.2	-0.55419
miR-18a-3p	hsa-miR-18a-3p	RFTN2	cds	-26	-0.554056
miR-18a-3p	hsa-miR-18a-3p	DOCK11	five_prime_UTR	-36.4	-0.553922
miR-18a-3p	hsa-miR-18a-3p	CAND1	cds	-26.4	-0.553627
miR-18a-3p	hsa-miR-18a-3p	CCDC91	five_prime_UTR	-29.2	-0.553544
miR-18a-3p	hsa-miR-18a-3p	PLEKHF2	five_prime_UTR	-26.9	-0.553453
miR-18a-3p	hsa-miR-18a-3p	SPATA1	cds	-29.3	-0.553315
miR-18a-3p	hsa-miR-18a-3p	NADK2	cds	-26	-0.552668
miR-18a-3p	hsa-miR-18a-3p	OPA1	three_prime_UTR	-28.4	-0.552008
miR-18a-3p	hsa-miR-18a-3p	RIPK2	five_prime_UTR	-27.6	-0.551812
miR-18a-3p	hsa-miR-18a-3p	OXR1	three_prime_UTR	-25.1	-0.551737
miR-18a-3p	hsa-miR-18a-3p	HIVEP2	cds	-34.5	-0.551436
miR-18a-3p	hsa-miR-18a-3p	ZKSCAN1	cds	-39	-0.55116
miR-18a-3p	hsa-miR-18a-3p	ZKSCAN1	three_prime_UTR	-29.6	-0.55116
miR-18a-3p	hsa-miR-18a-3p	PAXBP1	cds	-26.2	-0.551022
miR-18a-3p	hsa-miR-18a-3p	CLPX	five_prime_UTR	-27.8	-0.550896
miR-18a-3p	hsa-miR-18a-3p	PARP8	cds	-25.9	-0.550756
miR-18a-3p	hsa-miR-18a-3p	PARP8	five_prime_UTR	-27	-0.550756
miR-18a-3p	hsa-miR-18a-3p	AQP9	three_prime_UTR	-27.3	-0.550706
miR-18a-3p	hsa-miR-18a-3p	PURA	cds	-28.9	-0.550691
miR-18a-3p	hsa-miR-18a-3p	SMURF1	cds	-25.5	-0.550636
miR-18a-3p	hsa-miR-18a-3p	SMURF1	three_prime_UTR	-29.1	-0.550636
miR-18a-3p	hsa-miR-18a-3p	SPOPL	five_prime_UTR	-31.9	-0.5506
miR-18a-3p	hsa-miR-18a-3p	EIF2S2	cds	-26.1	-0.550393
miR-18a-3p	hsa-miR-18a-3p	EIF2S2	three_prime_UTR	-29.2	-0.550393
miR-18a-3p	hsa-miR-18a-3p	ARID1B	cds	-35.2	-0.550171
miR-18a-3p	hsa-miR-18a-3p	ARID1B	five_prime_UTR	-29.1	-0.550171
miR-18a-3p	hsa-miR-18a-3p	RUNX1T1	cds	-25.3	-0.550095
miR-18a-3p	hsa-miR-18a-3p	RUNX1T1	five_prime_UTR	-30.2	-0.550095
miR-18a-3p	hsa-miR-18a-3p	RBM18	three_prime_UTR	-25.1	-0.550041
miR-18a-3p	hsa-miR-18a-3p	TTC3	three_prime_UTR	-26.7	-0.54972
miR-18a-3p	hsa-miR-18a-3p	TTC3	five_prime_UTR	-29.5	-0.54972
miR-18a-3p	hsa-miR-18a-3p	PHF3	cds	-33.4	-0.549378
miR-18a-3p	hsa-miR-18a-3p	PHF3	five_prime_UTR	-28.6	-0.549378
miR-18a-3p	hsa-miR-18a-3p	ZFC3H1	cds	-31.7	-0.549259
miR-18a-3p	hsa-miR-18a-3p	ZFC3H1	five_prime_UTR	-27.9	-0.549259
miR-18a-3p	hsa-miR-18a-3p	SIKE1	five_prime_UTR	-28.6	-0.549138
miR-18a-3p	hsa-miR-18a-3p	ATR	cds	-29.8	-0.54905
miR-18a-3p	hsa-miR-18a-3p	FAM214A	five_prime_UTR	-28.6	-0.548926
miR-18a-3p	hsa-miR-18a-3p	MAP3K2	three_prime_UTR	-26.6	-0.548525
miR-18a-3p	hsa-miR-18a-3p	RBM12B	cds	-30	-0.548023
miR-18a-3p	hsa-miR-18a-3p	TMED10	three_prime_UTR	-25.2	-0.54785
miR-18a-3p	hsa-miR-18a-3p	CC2D2A	cds	-30.8	-0.547594
miR-9-3p	hsa-miR-9-3p	UFM1	three_prime_UTR	-26.8	-0.547504
miR-18a-3p	hsa-miR-18a-3p	ZC3H13	cds	-26.1	-0.547382
miR-18a-3p	hsa-miR-18a-3p	ENAH	five_prime_UTR	-25.1	-0.546857
miR-18a-3p	hsa-miR-18a-3p	PDS5A	cds	-25.1	-0.546103
miR-18a-3p	hsa-miR-18a-3p	NGLY1	cds	-28.7	-0.54503
miR-18a-3p	hsa-miR-18a-3p	DOCK10	cds	-27.9	-0.544347
miR-18a-3p	hsa-miR-18a-3p	CNOT6L	cds	-25.6	-0.544232
miR-18a-3p	hsa-miR-18a-3p	PRKAA1	cds	-25.1	-0.544215
miR-18a-3p	hsa-miR-18a-3p	ATAD2	cds	-26.2	-0.544161
miR-18a-3p	hsa-miR-18a-3p	LCOR	three_prime_UTR	-28.1	-0.544129
miR-18a-3p	hsa-miR-18a-3p	LCOR	five_prime_UTR	-26.6	-0.544129
miR-18a-3p	hsa-miR-18a-3p	GBE1	five_prime_UTR	-26.8	-0.544066
miR-18a-3p	hsa-miR-18a-3p	CHIC2	five_prime_UTR	-27.3	-0.544017
miR-18a-3p	hsa-miR-18a-3p	SREK1IP1	three_prime_UTR	-25.9	-0.543652
miR-18a-3p	hsa-miR-18a-3p	SAMD8	five_prime_UTR	-25	-0.543553
miR-18a-3p	hsa-miR-18a-3p	MSI2	cds	-27.4	-0.54351
miR-18a-3p	hsa-miR-18a-3p	MSI2	three_prime_UTR	-35.6	-0.54351
miR-18a-3p	hsa-miR-18a-3p	MSI2	five_prime_UTR	-26.8	-0.54351
miR-18a-3p	hsa-miR-18a-3p	DDX1	three_prime_UTR	-25.3	-0.543375
miR-18a-3p	hsa-miR-18a-3p	SLC30A5	five_prime_UTR	-27.4	-0.543337
miR-18a-3p	hsa-miR-18a-3p	TRMT10C	cds	-25.4	-0.542373
miR-18a-3p	hsa-miR-18a-3p	TRMT10C	five_prime_UTR	-26.2	-0.542373
miR-18a-3p	hsa-miR-18a-3p	ATP2B1	cds	-27.3	-0.541949
miR-18a-3p	hsa-miR-18a-3p	ATP2B1	three_prime_UTR	-27.1	-0.541949
miR-18a-3p	hsa-miR-18a-3p	NTRK2	cds	-26.4	-0.541802
miR-18a-3p	hsa-miR-18a-3p	NTRK2	five_prime_UTR	-34.5	-0.541802
miR-9-3p	hsa-miR-9-3p	MYSM1	cds	-27.3	-0.541408
miR-18a-3p	hsa-miR-18a-3p	NOTCH2	cds	-27.3	-0.541333
miR-18a-3p	hsa-miR-18a-3p	PYROXD1	cds	-25	-0.541277
miR-18a-3p	hsa-miR-18a-3p	ZBTB6	three_prime_UTR	-25.7	-0.541237
miR-18a-3p	hsa-miR-18a-3p	TET2	three_prime_UTR	-25.2	-0.541135
miR-18a-3p	hsa-miR-18a-3p	TET2	five_prime_UTR	-32	-0.541135
miR-18a-3p	hsa-miR-18a-3p	PWWP2A	cds	-30.3	-0.540917
miR-18a-3p	hsa-miR-18a-3p	CEP295	cds	-25.2	-0.540635
miR-18a-3p	hsa-miR-18a-3p	CEP295	five_prime_UTR	-28	-0.540635
miR-18a-3p	hsa-miR-18a-3p	IGF2BP3	three_prime_UTR	-27.2	-0.540518
miR-18a-3p	hsa-miR-18a-3p	PALMD	cds	-27.2	-0.540197
miR-18a-3p	hsa-miR-18a-3p	YTHDC1	cds	-26.6	-0.539999
miR-18a-3p	hsa-miR-18a-3p	YTHDC1	three_prime_UTR	-26	-0.539999
miR-18a-3p	hsa-miR-18a-3p	IFT57	three_prime_UTR	-32.8	-0.539722
miR-18a-3p	hsa-miR-18a-3p	TTC14	cds	-26.2	-0.539708
miR-18a-3p	hsa-miR-18a-3p	BAZ1B	cds	-27.7	-0.539327
miR-223	ssc-miR-223	BICC1	cds	-26.8	-0.539188
miR-18a-3p	hsa-miR-18a-3p	POLI	cds	-26.3	-0.53905
miR-18a-3p	hsa-miR-18a-3p	SGMS1	five_prime_UTR	-27.4	-0.538875
miR-18a-3p	hsa-miR-18a-3p	NAA16	cds	-26.8	-0.538648
miR-18a-3p	hsa-miR-18a-3p	NAA16	three_prime_UTR	-33	-0.538648
miR-18a-3p	hsa-miR-18a-3p	FSD1L	five_prime_UTR	-26.2	-0.53828
miR-18a-3p	hsa-miR-18a-3p	USPL1	five_prime_UTR	-32.6	-0.537805
miR-18a-3p	hsa-miR-18a-3p	TRIM24	cds	-27.2	-0.537508
miR-18a-3p	hsa-miR-18a-3p	PPP1R9A	cds	-28.4	-0.537369
miR-18a-3p	hsa-miR-18a-3p	PPP1R9A	five_prime_UTR	-28.9	-0.537369
miR-18a-3p	hsa-miR-18a-3p	MAST4	cds	-26.8	-0.537285
miR-18a-3p	hsa-miR-18a-3p	PM20D2	cds	-26.9	-0.537281
miR-18a-3p	hsa-miR-18a-3p	LYST	cds	-31.8	-0.537096
miR-18a-3p	hsa-miR-18a-3p	ATF7IP	three_prime_UTR	-28.3	-0.537091
miR-9-3p	hsa-miR-9-3p	TIPRL	five_prime_UTR	-27.5	-0.53681
miR-18a-3p	hsa-miR-18a-3p	RHOQ	cds	-25.3	-0.536536
miR-18a-3p	hsa-miR-18a-3p	RHOQ	five_prime_UTR	-30.8	-0.536536
miR-9-3p	hsa-miR-9-3p	UBR3	cds	-25.2	-0.536376
miR-18a-3p	hsa-miR-18a-3p	WSB1	five_prime_UTR	-28.6	-0.536185
miR-18a-3p	hsa-miR-18a-3p	CRYBG3	cds	-25.1	-0.535998
miR-18a-3p	hsa-miR-18a-3p	ZEB2	cds	-26.7	-0.535875
miR-18a-3p	hsa-miR-18a-3p	ZEB2	three_prime_UTR	-29.7	-0.535875
miR-18a-3p	hsa-miR-18a-3p	FAM117B	cds	-27.8	-0.535843
miR-18a-3p	hsa-miR-18a-3p	FAM117B	five_prime_UTR	-27.7	-0.535843
miR-9-3p	hsa-miR-9-3p	PNISR	three_prime_UTR	-25	-0.535691
miR-18a-3p	hsa-miR-18a-3p	DHX29	cds	-26.8	-0.535548
miR-18a-3p	hsa-miR-18a-3p	SMC4	cds	-25.9	-0.53534
miR-18a-3p	hsa-miR-18a-3p	SMC4	three_prime_UTR	-25.2	-0.53534
miR-18a-3p	hsa-miR-18a-3p	CEP135	five_prime_UTR	-33.3	-0.535318
mir-30c-1	ssc-mir-30c-1	MME	three_prime_UTR	-25.1	-0.535174
miR-18a-3p	hsa-miR-18a-3p	GJA1	cds	-26.5	-0.535171
miR-18a-3p	hsa-miR-18a-3p	N4BP2	three_prime_UTR	-28.3	-0.535147
miR-18a-3p	hsa-miR-18a-3p	FBXL7	three_prime_UTR	-26.9	-0.53488
miR-18a-3p	hsa-miR-18a-3p	FBXL7	five_prime_UTR	-27.3	-0.53488
miR-18a-3p	hsa-miR-18a-3p	KCNN3	five_prime_UTR	-30.2	-0.534595
miR-18a-3p	hsa-miR-18a-3p	BNIP2	three_prime_UTR	-25.9	-0.534067
miR-18a-3p	hsa-miR-18a-3p	BNIP2	five_prime_UTR	-29.3	-0.534067
miR-18a-3p	hsa-miR-18a-3p	DNAJB14	five_prime_UTR	-28	-0.534017
miR-18a-3p	hsa-miR-18a-3p	STAG1	cds	-31.4	-0.533973
miR-18a-3p	hsa-miR-18a-3p	STAG1	three_prime_UTR	-25.5	-0.533973
miR-18a-3p	hsa-miR-18a-3p	STAG1	five_prime_UTR	-26.9	-0.533973
miR-18a-3p	hsa-miR-18a-3p	BTBD3	cds	-26.6	-0.533818
miR-18a-3p	hsa-miR-18a-3p	BTBD3	three_prime_UTR	-28.4	-0.533818
miR-18a-3p	hsa-miR-18a-3p	BTBD3	five_prime_UTR	-26.9	-0.533818
miR-18a-3p	hsa-miR-18a-3p	DYNC2H1	cds	-28.3	-0.533766
miR-18a-3p	hsa-miR-18a-3p	RBM48	five_prime_UTR	-28.9	-0.533528
miR-18a-3p	hsa-miR-18a-3p	PIGZ	cds	-30.6	-0.533418
miR-18a-3p	hsa-miR-18a-3p	PIGZ	five_prime_UTR	-28.8	-0.533418
miR-18a-3p	hsa-miR-18a-3p	ZNF25	five_prime_UTR	-27.8	-0.533348
miR-18a-3p	hsa-miR-18a-3p	MED13	cds	-27.9	-0.533137
miR-18a-3p	hsa-miR-18a-3p	ZHX1	cds	-25.3	-0.532973
miR-18a-3p	hsa-miR-18a-3p	SCOC	cds	-32.9	-0.532494
miR-18a-3p	hsa-miR-18a-3p	FNIP1	cds	-26.2	-0.532477
miR-18a-3p	hsa-miR-18a-3p	FNIP1	five_prime_UTR	-25.8	-0.532477
mir-30c-1	ssc-mir-30c-1	RNF144B	three_prime_UTR	-28.8	-0.531912
miR-18a-3p	hsa-miR-18a-3p	SUCLA2	cds	-25.7	-0.531856
miR-18a-3p	hsa-miR-18a-3p	RNF141	cds	-28.4	-0.531691
miR-9-3p	hsa-miR-9-3p	HACD2	three_prime_UTR	-25.8	-0.531599
miR-18a-3p	hsa-miR-18a-3p	PHIP	cds	-27.6	-0.53134
miR-18a-3p	hsa-miR-18a-3p	PHIP	five_prime_UTR	-25.2	-0.53134
miR-18a-3p	hsa-miR-18a-3p	EML4	cds	-34.1	-0.531279
miR-18a-3p	hsa-miR-18a-3p	DIAPH2	cds	-29.8	-0.53031
miR-18a-3p	hsa-miR-18a-3p	DIAPH2	five_prime_UTR	-26.4	-0.53031
miR-18a-3p	hsa-miR-18a-3p	MIOS	five_prime_UTR	-27.5	-0.529744
miR-9-3p	hsa-miR-9-3p	WDR35	cds	-25.4	-0.529649
miR-18a-3p	hsa-miR-18a-3p	PARPBP	three_prime_UTR	-27.5	-0.529619
miR-18a-3p	hsa-miR-18a-3p	GLS	cds	-26.8	-0.529446
miR-18a-3p	hsa-miR-18a-3p	GLS	three_prime_UTR	-28.6	-0.529446
miR-18a-3p	hsa-miR-18a-3p	GLS	five_prime_UTR	-27.8	-0.529446
miR-18a-3p	hsa-miR-18a-3p	INTS12	five_prime_UTR	-32.3	-0.529393
miR-18a-3p	hsa-miR-18a-3p	SH3D19	cds	-27.1	-0.52938
miR-18a-3p	hsa-miR-18a-3p	SH3D19	three_prime_UTR	-26.3	-0.52938
miR-18a-3p	hsa-miR-18a-3p	NCL	cds	-30.9	-0.529128
miR-9-3p	hsa-miR-9-3p	ARHGAP42	five_prime_UTR	-26.5	-0.529062
miR-18a-3p	hsa-miR-18a-3p	CMYA5	cds	-25.2	-0.52903
miR-18a-3p	hsa-miR-18a-3p	CMYA5	five_prime_UTR	-30.1	-0.52903
miR-18a-3p	hsa-miR-18a-3p	MIPOL1	five_prime_UTR	-27.3	-0.528738
miR-18a-3p	hsa-miR-18a-3p	BDP1	cds	-25.5	-0.528694
miR-18a-3p	hsa-miR-18a-3p	ZDHHC15	three_prime_UTR	-25.3	-0.528514
miR-18a-3p	hsa-miR-18a-3p	SETBP1	cds	-29.6	-0.52826
miR-467f	mmu-miR-467f	FOXP1	cds	-25.5	-0.52818
miR-18a-3p	hsa-miR-18a-3p	TRA2A	cds	-30.9	-0.527853
mir-30c-1	ssc-mir-30c-1	SIRT1	three_prime_UTR	-26.3	-0.527621
miR-18a-3p	hsa-miR-18a-3p	SFPQ	cds	-26.1	-0.527531
mir-30c-1	ssc-mir-30c-1	CBLB	five_prime_UTR	-27.5	-0.527522
miR-18a-3p	hsa-miR-18a-3p	AEBP2	cds	-29.3	-0.527407
miR-18a-3p	hsa-miR-18a-3p	PCNX1	cds	-26.3	-0.527228
miR-18a-3p	hsa-miR-18a-3p	PCNX1	five_prime_UTR	-29	-0.527228
miR-18a-3p	hsa-miR-18a-3p	FNBP4	cds	-25.1	-0.527008
miR-18a-3p	hsa-miR-18a-3p	SBNO1	cds	-25.1	-0.526762
miR-18a-3p	hsa-miR-18a-3p	SBNO1	three_prime_UTR	-36.1	-0.526762
miR-18a-3p	hsa-miR-18a-3p	SNAP23	cds	-26.6	-0.52627
miR-18a-3p	hsa-miR-18a-3p	TOMM70	cds	-28.1	-0.526069
miR-18a-3p	hsa-miR-18a-3p	TOMM70	three_prime_UTR	-28.9	-0.526069
miR-18a-3p	hsa-miR-18a-3p	THSD4	three_prime_UTR	-28.7	-0.525762
miR-18a-3p	hsa-miR-18a-3p	TRMT13	cds	-25.9	-0.525127
miR-18a-3p	hsa-miR-18a-3p	SERBP1	cds	-29.8	-0.524374
miR-18a-3p	hsa-miR-18a-3p	ABRAXAS1	three_prime_UTR	-27.7	-0.524222
miR-223	ssc-miR-223	ASXL3	three_prime_UTR	-25.9	-0.523944
miR-223	ssc-miR-223	EEA1	three_prime_UTR	-28.6	-0.523944
miR-223	ssc-miR-223	FTSJ1	cds	-25.5	-0.523944
miR-223	ssc-miR-223	MAB21L3	three_prime_UTR	-25.5	-0.523944
miR-223	ssc-miR-223	RNF180	cds	-26.5	-0.523944
miR-223	ssc-miR-223	RNF180	three_prime_UTR	-25.1	-0.523944
miR-18a-3p	hsa-miR-18a-3p	DLG2	cds	-26.1	-0.523508
miR-18a-3p	hsa-miR-18a-3p	DLG2	three_prime_UTR	-29	-0.523508
miR-18a-3p	hsa-miR-18a-3p	VAT1L	cds	-32.8	-0.523132
miR-18a-3p	hsa-miR-18a-3p	MPP6	cds	-26.7	-0.522968
miR-9-3p	hsa-miR-9-3p	CEP170	cds	-25.4	-0.522601
miR-18a-3p	hsa-miR-18a-3p	SGCD	three_prime_UTR	-27.8	-0.522122
miR-18a-3p	hsa-miR-18a-3p	GSK3B	cds	-26.6	-0.521551
miR-18a-3p	hsa-miR-18a-3p	GSK3B	three_prime_UTR	-32.9	-0.521551
miR-18a-3p	hsa-miR-18a-3p	GSK3B	five_prime_UTR	-31.3	-0.521551
miR-18a-3p	hsa-miR-18a-3p	LRRC49	three_prime_UTR	-30.6	-0.521403
miR-18a-3p	hsa-miR-18a-3p	PRR16	five_prime_UTR	-28.5	-0.521373
miR-9-3p	hsa-miR-9-3p	MRC1	cds	-26.5	-0.521042
mir-30c-1	ssc-mir-30c-1	PDE5A	three_prime_UTR	-27.1	-0.520613
miR-18a-3p	hsa-miR-18a-3p	PLCB4	five_prime_UTR	-29	-0.520258
miR-18a-3p	hsa-miR-18a-3p	MEF2C	three_prime_UTR	-30.1	-0.520165
mir-30c-1	ssc-mir-30c-1	SNX24	three_prime_UTR	-28.2	-0.520068
mir-30c-1	ssc-mir-30c-1	FOXP1	three_prime_UTR	-26.6	-0.519814
miR-18a-3p	hsa-miR-18a-3p	PARG	cds	-25.4	-0.51978
miR-18a-3p	hsa-miR-18a-3p	PLXNC1	cds	-28.1	-0.519544
miR-18a-3p	hsa-miR-18a-3p	PLXNC1	three_prime_UTR	-28	-0.519544
miR-9-3p	hsa-miR-9-3p	VRK2	five_prime_UTR	-26.1	-0.519436
miR-18a-3p	hsa-miR-18a-3p	BRWD3	cds	-34.9	-0.519328
miR-18a-3p	hsa-miR-18a-3p	BRWD3	three_prime_UTR	-26.5	-0.519328
miR-18a-3p	hsa-miR-18a-3p	PNPLA8	five_prime_UTR	-25.9	-0.519051
miR-18a-3p	hsa-miR-18a-3p	BICC1	cds	-27.8	-0.51879
miR-9-3p	hsa-miR-9-3p	ZBTB20	cds	-25.1	-0.518708
miR-9-3p	hsa-miR-9-3p	ZBTB20	cds	-25.7	-0.518708
miR-18a-3p	hsa-miR-18a-3p	HNRNPU	cds	-31.4	-0.518503
miR-18a-3p	hsa-miR-18a-3p	HNRNPU	three_prime_UTR	-26.4	-0.518503
miR-18a-3p	hsa-miR-18a-3p	MYO6	cds	-30.7	-0.518487
miR-18a-3p	hsa-miR-18a-3p	MYO6	three_prime_UTR	-27.9	-0.518487
miR-9-3p	hsa-miR-9-3p	MDM4	five_prime_UTR	-25.7	-0.51834
miR-18a-3p	hsa-miR-18a-3p	MYSM1	three_prime_UTR	-26	-0.518301
miR-18a-3p	hsa-miR-18a-3p	AGPAT5	cds	-25.1	-0.518059
miR-18a-3p	hsa-miR-18a-3p	AGPAT5	five_prime_UTR	-29	-0.518059
miR-18a-3p	hsa-miR-18a-3p	TGFB2	cds	-30.8	-0.517639
mir-30c-1	ssc-mir-30c-1	BAZ1B	cds	-25.1	-0.517481
miR-18a-3p	hsa-miR-18a-3p	DIS3	three_prime_UTR	-28.2	-0.517428
miR-18a-3p	hsa-miR-18a-3p	SETX	cds	-28.6	-0.517218
miR-467f	mmu-miR-467f	FBN1	cds	-25.8	-0.51712
miR-18a-3p	hsa-miR-18a-3p	RUFY3	cds	-32.8	-0.51712
miR-18a-3p	hsa-miR-18a-3p	RUFY3	five_prime_UTR	-30.4	-0.51712
miR-18a-3p	hsa-miR-18a-3p	STIM2	three_prime_UTR	-25.5	-0.517031
miR-18a-3p	hsa-miR-18a-3p	STIM2	five_prime_UTR	-27.1	-0.517031
miR-18a-3p	hsa-miR-18a-3p	XIAP	three_prime_UTR	-28.5	-0.51687
miR-18a-3p	hsa-miR-18a-3p	XIAP	five_prime_UTR	-25.3	-0.51687
miR-18a-3p	hsa-miR-18a-3p	PDE4D	cds	-26.5	-0.516654
miR-18a-3p	hsa-miR-18a-3p	DMXL1	five_prime_UTR	-31.1	-0.516567
miR-18a-3p	hsa-miR-18a-3p	SMC3	cds	-29.7	-0.516439
miR-18a-3p	hsa-miR-18a-3p	NMD3	three_prime_UTR	-27.5	-0.51625
miR-18a-3p	hsa-miR-18a-3p	NEDD1	cds	-27.5	-0.515963
miR-18a-3p	hsa-miR-18a-3p	CGGBP1	five_prime_UTR	-29.2	-0.515679
miR-18a-3p	hsa-miR-18a-3p	DCLK1	three_prime_UTR	-27.2	-0.51539
miR-18a-3p	hsa-miR-18a-3p	CFAP36	five_prime_UTR	-28.1	-0.515263
miR-467f	mmu-miR-467f	ZEB1	cds	-26	-0.515229
miR-18a-3p	hsa-miR-18a-3p	MBD5	cds	-25.2	-0.515119
miR-18a-3p	hsa-miR-18a-3p	MBD5	five_prime_UTR	-29.4	-0.515119
miR-96-5p	ssc-miR-96-5p	PHF20L1	cds	-26	-0.514755
miR-18a-3p	hsa-miR-18a-3p	PRCP	five_prime_UTR	-26.1	-0.514661
miR-18a-3p	hsa-miR-18a-3p	AKAP6	cds	-29.7	-0.51417
miR-18a-3p	hsa-miR-18a-3p	SCP2	cds	-29.7	-0.514078
miR-18a-3p	hsa-miR-18a-3p	EPHA7	cds	-28.5	-0.513892
miR-18a-3p	hsa-miR-18a-3p	MGA	cds	-28.6	-0.513865
mir-30c-1	ssc-mir-30c-1	ASB4	three_prime_UTR	-25.5	-0.513039
miR-18a-3p	hsa-miR-18a-3p	FAM133B	three_prime_UTR	-27.6	-0.512958
miR-9-3p	hsa-miR-9-3p	PHLDB2	cds	-26.2	-0.512811
miR-18a-3p	hsa-miR-18a-3p	ZNF268	cds	-30.2	-0.512133
miR-18a-3p	hsa-miR-18a-3p	ZNF268	five_prime_UTR	-26.2	-0.512133
miR-467f	mmu-miR-467f	GABPA	three_prime_UTR	-29.8	-0.512109
miR-18a-3p	hsa-miR-18a-3p	VPS26A	five_prime_UTR	-30.8	-0.512095
miR-18a-3p	hsa-miR-18a-3p	NRIP1	cds	-28.9	-0.511924
miR-18a-3p	hsa-miR-18a-3p	AP4E1	three_prime_UTR	-30.9	-0.511623
miR-18a-3p	hsa-miR-18a-3p	AP4E1	five_prime_UTR	-25.9	-0.511623
miR-18a-3p	hsa-miR-18a-3p	RTN4	five_prime_UTR	-25.1	-0.511378
mir-30c-1	ssc-mir-30c-1	TECRL	cds	-29	-0.511049
mir-30c-1	ssc-mir-30c-1	GRSF1	three_prime_UTR	-27.2	-0.511041
miR-18a-3p	hsa-miR-18a-3p	UBE2V2	three_prime_UTR	-27.4	-0.510944
miR-18a-3p	hsa-miR-18a-3p	BMS1	five_prime_UTR	-34.4	-0.510926
miR-18a-3p	hsa-miR-18a-3p	ANKRD44	cds	-31.2	-0.510523
miR-18a-3p	hsa-miR-18a-3p	SLU7	three_prime_UTR	-28.5	-0.510227
miR-18a-3p	hsa-miR-18a-3p	PCNX4	five_prime_UTR	-25.8	-0.51003
miR-18a-3p	hsa-miR-18a-3p	FAM172A	cds	-27.9	-0.509521
miR-9-3p	hsa-miR-9-3p	TOP2B	cds	-25.1	-0.509399
miR-18a-3p	hsa-miR-18a-3p	PTPRB	cds	-26.2	-0.509103
miR-18a-3p	hsa-miR-18a-3p	CAMTA1	cds	-31.8	-0.508945
miR-18a-3p	hsa-miR-18a-3p	CAMTA1	three_prime_UTR	-25.1	-0.508945
miR-18a-3p	hsa-miR-18a-3p	CAMTA1	five_prime_UTR	-26.2	-0.508945
miR-18a-3p	hsa-miR-18a-3p	WDR76	three_prime_UTR	-26.5	-0.507974
miR-18a-3p	hsa-miR-18a-3p	IKZF5	three_prime_UTR	-25.2	-0.507941
miR-18a-3p	hsa-miR-18a-3p	CCDC88A	five_prime_UTR	-32.3	-0.50774
mir-30c-1	ssc-mir-30c-1	CLIP1	cds	-28	-0.507675
miR-467f	mmu-miR-467f	AKT3	three_prime_UTR	-30.8	-0.507572
mir-30c-1	ssc-mir-30c-1	PAK2	three_prime_UTR	-27.1	-0.507493
miR-18a-3p	hsa-miR-18a-3p	NIN	five_prime_UTR	-25.9	-0.507486
miR-9-3p	hsa-miR-9-3p	SOCS6	cds	-25.6	-0.507055
miR-18a-3p	hsa-miR-18a-3p	PBRM1	cds	-33.6	-0.507046
miR-18a-3p	hsa-miR-18a-3p	SRP19	cds	-25.4	-0.50678
miR-18a-3p	hsa-miR-18a-3p	PDZRN4	cds	-35.1	-0.506342
miR-18a-3p	hsa-miR-18a-3p	PDZRN4	three_prime_UTR	-28.5	-0.506342
miR-9-3p	hsa-miR-9-3p	CEBPZ	cds	-27	-0.505602
miR-18a-3p	hsa-miR-18a-3p	MKRN3	cds	-26.7	-0.505583
miR-18a-3p	hsa-miR-18a-3p	MKRN3	five_prime_UTR	-29.1	-0.505583
miR-18a-3p	hsa-miR-18a-3p	ZNF397	cds	-26.6	-0.505228
miR-18a-3p	hsa-miR-18a-3p	GNL3	cds	-26	-0.504946
miR-18a-3p	hsa-miR-18a-3p	TMLHE	cds	-25	-0.504679
miR-18a-3p	hsa-miR-18a-3p	TMLHE	three_prime_UTR	-27.6	-0.504679
miR-18a-3p	hsa-miR-18a-3p	TMLHE	five_prime_UTR	-25.9	-0.504679
miR-18a-3p	hsa-miR-18a-3p	MAMDC2	cds	-28.4	-0.504059
miR-18a-3p	hsa-miR-18a-3p	MAMDC2	three_prime_UTR	-30.6	-0.504059
miR-18a-3p	hsa-miR-18a-3p	MAMDC2	five_prime_UTR	-26	-0.504059
miR-18a-3p	hsa-miR-18a-3p	ZNF484	three_prime_UTR	-25.7	-0.503903
miR-18a-3p	hsa-miR-18a-3p	ZNF484	five_prime_UTR	-27.9	-0.503903
miR-18a-3p	hsa-miR-18a-3p	UHRF2	cds	-28.9	-0.503556
miR-18a-3p	hsa-miR-18a-3p	UHRF2	five_prime_UTR	-30.4	-0.503556
miR-18a-3p	hsa-miR-18a-3p	CASP8AP2	cds	-25.3	-0.503515
miR-18a-3p	hsa-miR-18a-3p	CASP8AP2	five_prime_UTR	-26.6	-0.503515
miR-18a-3p	hsa-miR-18a-3p	TYW5	three_prime_UTR	-29.1	-0.503473
mir-30c-1	ssc-mir-30c-1	USP38	five_prime_UTR	-27.3	-0.503377
miR-18a-3p	hsa-miR-18a-3p	KIF15	cds	-27.8	-0.503133
miR-18a-3p	hsa-miR-18a-3p	ARID4A	three_prime_UTR	-28.4	-0.503052
miR-18a-3p	hsa-miR-18a-3p	ARID4A	five_prime_UTR	-29.6	-0.503052
miR-18a-3p	hsa-miR-18a-3p	CCDC47	cds	-26.9	-0.502982
miR-467f	mmu-miR-467f	MAF	cds	-25.1	-0.502551
miR-467f	mmu-miR-467f	MAF	five_prime_UTR	-28.7	-0.502551
miR-18a-3p	hsa-miR-18a-3p	FAM126A	three_prime_UTR	-27.2	-0.501967
miR-18a-3p	hsa-miR-18a-3p	THOC7	cds	-29.6	-0.501906
miR-18a-3p	hsa-miR-18a-3p	ADAM10	cds	-25.9	-0.501807
miR-18a-3p	hsa-miR-18a-3p	ZMYND11	cds	-27.2	-0.501403
miR-18a-3p	hsa-miR-18a-3p	ORC2	five_prime_UTR	-28.1	-0.501329
miR-18a-3p	hsa-miR-18a-3p	MTUS1	cds	-26.2	-0.501226
miR-18a-3p	hsa-miR-18a-3p	MTUS1	three_prime_UTR	-29.1	-0.501226
miR-18a-3p	hsa-miR-18a-3p	MTUS1	five_prime_UTR	-31.4	-0.501226
miR-18a-3p	hsa-miR-18a-3p	ZNF182	three_prime_UTR	-27.6	-0.501107
miR-18a-3p	hsa-miR-18a-3p	SPAG9	three_prime_UTR	-32.4	-0.500913
miR-18a-3p	hsa-miR-18a-3p	SPAG9	five_prime_UTR	-25.8	-0.500913
miR-9-3p	hsa-miR-9-3p	TRAPPC8	five_prime_UTR	-25.2	-0.500794
miR-18a-3p	hsa-miR-18a-3p	TFRC	three_prime_UTR	-29.8	-0.500742
miR-18a-3p	hsa-miR-18a-3p	SGO2	five_prime_UTR	-25.3	-0.500407
miR-18a-3p	hsa-miR-18a-3p	KLHDC10	cds	-33.1	-0.500363
miR-18a-3p	hsa-miR-18a-3p	KLHDC10	three_prime_UTR	-30.5	-0.500363
miR-9-3p	hsa-miR-9-3p	BRCA1	cds	-25.2	-0.500011
miR-18a-3p	hsa-miR-18a-3p	TLK1	cds	-32.5	-0.499769
mir-30c-1	ssc-mir-30c-1	ACADL	five_prime_UTR	-25.6	-0.499026
miR-18a-3p	hsa-miR-18a-3p	STAT1	cds	-28.4	-0.498928
miR-18a-3p	hsa-miR-18a-3p	GABPA	cds	-28.6	-0.498853
miR-18a-3p	hsa-miR-18a-3p	GABPA	five_prime_UTR	-26.5	-0.498853
miR-18a-3p	hsa-miR-18a-3p	SASH1	cds	-31.3	-0.498596
miR-18a-3p	hsa-miR-18a-3p	SASH1	three_prime_UTR	-30.5	-0.498596
miR-18a-3p	hsa-miR-18a-3p	TNIK	three_prime_UTR	-28.2	-0.49845
miR-18a-3p	hsa-miR-18a-3p	TNIK	five_prime_UTR	-26.4	-0.49845
miR-9-3p	hsa-miR-9-3p	TENM1	cds	-25.1	-0.498309
miR-18a-3p	hsa-miR-18a-3p	CDC42BPA	cds	-26.2	-0.498262
miR-18a-3p	hsa-miR-18a-3p	CDC42BPA	three_prime_UTR	-28.9	-0.498262
miR-18a-3p	hsa-miR-18a-3p	SYT16	cds	-29.6	-0.497723
miR-18a-3p	hsa-miR-18a-3p	SYT16	three_prime_UTR	-34.9	-0.497723
miR-18a-3p	hsa-miR-18a-3p	SYT16	five_prime_UTR	-25.9	-0.497723
miR-18a-3p	hsa-miR-18a-3p	TMEM106B	cds	-30.5	-0.497267
mir-30c-1	ssc-mir-30c-1	ADGRL4	cds	-26.4	-0.496839
miR-467f	mmu-miR-467f	ECM2	three_prime_UTR	-27.2	-0.496454
miR-18a-3p	hsa-miR-18a-3p	USP16	cds	-27.8	-0.496441
miR-18a-3p	hsa-miR-18a-3p	PCDH9	cds	-26.4	-0.496436
miR-18a-3p	hsa-miR-18a-3p	ZC3H15	cds	-26.9	-0.496157
mir-30c-1	ssc-mir-30c-1	EIF2AK2	cds	-25	-0.49606
mir-30c-1	ssc-mir-30c-1	EIF2AK2	three_prime_UTR	-25.4	-0.49606
miR-18a-3p	hsa-miR-18a-3p	HACD1	cds	-26.7	-0.496021
miR-18a-3p	hsa-miR-18a-3p	SDAD1	cds	-28.5	-0.495881
miR-9-3p	hsa-miR-9-3p	CYBRD1	cds	-26.4	-0.495558
miR-18a-3p	hsa-miR-18a-3p	STRN3	cds	-29.9	-0.495452
miR-18a-3p	hsa-miR-18a-3p	STRN3	three_prime_UTR	-30.2	-0.495452
mir-30c-1	ssc-mir-30c-1	RNF146	five_prime_UTR	-25.8	-0.495161
miR-18a-3p	hsa-miR-18a-3p	BTF3L4	three_prime_UTR	-26.7	-0.495058
miR-18a-3p	hsa-miR-18a-3p	IBTK	cds	-27.5	-0.493999
miR-9-3p	hsa-miR-9-3p	DDX1	cds	-26.3	-0.493913
miR-9-3p	hsa-miR-9-3p	GMFB	five_prime_UTR	-25.3	-0.493399
miR-18a-3p	hsa-miR-18a-3p	IWS1	five_prime_UTR	-30.4	-0.492961
miR-9-3p	hsa-miR-9-3p	GGNBP2	cds	-25.9	-0.492933
miR-18a-3p	hsa-miR-18a-3p	HACE1	three_prime_UTR	-25.1	-0.492923
mir-30c-1	ssc-mir-30c-1	RNF19A	three_prime_UTR	-25.1	-0.492345
mir-30c-1	ssc-mir-30c-1	CDKAL1	three_prime_UTR	-25.5	-0.491812
miR-18a-3p	hsa-miR-18a-3p	TRIM37	cds	-30	-0.49098
miR-18a-3p	hsa-miR-18a-3p	TRIM37	five_prime_UTR	-34.3	-0.49098
miR-18a-3p	hsa-miR-18a-3p	CFL2	three_prime_UTR	-26	-0.490786
mir-30c-1	ssc-mir-30c-1	NFE2L2	cds	-28.3	-0.4907
mir-30c-1	ssc-mir-30c-1	NABP1	three_prime_UTR	-27.4	-0.490619
miR-18a-3p	hsa-miR-18a-3p	TMEM184C	five_prime_UTR	-26.5	-0.490571
miR-9-3p	hsa-miR-9-3p	CALD1	cds	-25.5	-0.4905
mir-30c-1	ssc-mir-30c-1	EXOSC9	cds	-25.3	-0.490455
miR-18a-3p	hsa-miR-18a-3p	FUT8	five_prime_UTR	-32.7	-0.490402
mir-30c-1	ssc-mir-30c-1	HIVEP2	cds	-27.4	-0.490333
miR-467f	mmu-miR-467f	CD47	three_prime_UTR	-25.5	-0.490216
mir-30c-1	ssc-mir-30c-1	FBN1	cds	-27.3	-0.490089
mir-30c-1	ssc-mir-30c-1	FBN1	five_prime_UTR	-28.3	-0.490089
miR-18a-3p	hsa-miR-18a-3p	RPS6KA5	cds	-31.3	-0.489605
miR-18a-3p	hsa-miR-18a-3p	THAP5	three_prime_UTR	-32.1	-0.489549
miR-18a-3p	hsa-miR-18a-3p	TXLNB	cds	-26.2	-0.48926
miR-18a-3p	hsa-miR-18a-3p	GRSF1	cds	-28.1	-0.489251
miR-18a-3p	hsa-miR-18a-3p	GRSF1	five_prime_UTR	-28.5	-0.489251
miR-18a-3p	hsa-miR-18a-3p	LRRCC1	five_prime_UTR	-27.3	-0.489227
mir-30c-1	ssc-mir-30c-1	BTBD9	three_prime_UTR	-28.9	-0.489224
miR-18a-3p	hsa-miR-18a-3p	CDC37L1	cds	-28.7	-0.489149
miR-18a-3p	hsa-miR-18a-3p	CDC37L1	five_prime_UTR	-28.8	-0.489149
miR-18a-3p	hsa-miR-18a-3p	CEP112	cds	-28	-0.489143
miR-18a-3p	hsa-miR-18a-3p	CEP112	three_prime_UTR	-26.8	-0.489143
miR-18a-3p	hsa-miR-18a-3p	WDR43	three_prime_UTR	-30.6	-0.489065
miR-18a-3p	hsa-miR-18a-3p	MIS18BP1	three_prime_UTR	-26.9	-0.489044
miR-18a-3p	hsa-miR-18a-3p	MIS18BP1	five_prime_UTR	-26.4	-0.489044
miR-467f	mmu-miR-467f	ITGB8	cds	-25.6	-0.488617
miR-18a-3p	hsa-miR-18a-3p	HIBCH	five_prime_UTR	-26	-0.487611
miR-18a-3p	hsa-miR-18a-3p	CNTLN	cds	-27.6	-0.487559
miR-18a-3p	hsa-miR-18a-3p	DZIP3	five_prime_UTR	-33.2	-0.487467
miR-9-3p	hsa-miR-9-3p	DDR2	cds	-25.4	-0.487346
miR-18a-3p	hsa-miR-18a-3p	KLHDC1	five_prime_UTR	-29.4	-0.487225
miR-18a-3p	hsa-miR-18a-3p	HIPK3	cds	-27.5	-0.486791
miR-18a-3p	hsa-miR-18a-3p	HIPK3	three_prime_UTR	-25.4	-0.486791
miR-18a-3p	hsa-miR-18a-3p	HIPK3	five_prime_UTR	-32.7	-0.486791
miR-9-3p	hsa-miR-9-3p	PCNP	cds	-27.7	-0.486086
miR-18a-3p	hsa-miR-18a-3p	PEX1	cds	-26.7	-0.485992
miR-9-3p	hsa-miR-9-3p	CGGBP1	five_prime_UTR	-29.6	-0.485668
miR-18a-3p	hsa-miR-18a-3p	PUM3	three_prime_UTR	-27	-0.485478
miR-18a-3p	hsa-miR-18a-3p	ZNF507	cds	-27.5	-0.485045
mir-30c-1	ssc-mir-30c-1	AFF4	cds	-26.8	-0.484779
miR-18a-3p	hsa-miR-18a-3p	PLPPR4	cds	-26.8	-0.484756
miR-18a-3p	hsa-miR-18a-3p	PLPPR4	three_prime_UTR	-27.5	-0.484756
miR-18a-3p	hsa-miR-18a-3p	PLPPR4	five_prime_UTR	-29.2	-0.484756
miR-18a-3p	hsa-miR-18a-3p	TEK	three_prime_UTR	-28.2	-0.484507
miR-9-3p	hsa-miR-9-3p	RALGAPA1	five_prime_UTR	-26.8	-0.484495
miR-18a-3p	hsa-miR-18a-3p	FILIP1	cds	-25.1	-0.48448
miR-18a-3p	hsa-miR-18a-3p	NABP1	three_prime_UTR	-28.3	-0.483881
miR-18a-3p	hsa-miR-18a-3p	NABP1	five_prime_UTR	-27	-0.483881
mir-30c-1	ssc-mir-30c-1	YTHDC1	cds	-26.6	-0.483654
miR-18a-3p	hsa-miR-18a-3p	CCSER1	cds	-26.9	-0.483653
mir-30c-1	ssc-mir-30c-1	SPOPL	three_prime_UTR	-26.1	-0.483292
mir-30c-1	ssc-mir-30c-1	NEB	cds	-25.7	-0.483234
miR-18a-3p	hsa-miR-18a-3p	FAM171B	cds	-31.1	-0.483054
miR-18a-3p	hsa-miR-18a-3p	FAM171B	five_prime_UTR	-27.6	-0.483054
miR-18a-3p	hsa-miR-18a-3p	TSNAX	three_prime_UTR	-26.1	-0.482677
miR-18a-3p	hsa-miR-18a-3p	SLC8A1	cds	-27	-0.482634
miR-18a-3p	hsa-miR-18a-3p	EMB	cds	-27.3	-0.482564
miR-223	ssc-miR-223	FER	three_prime_UTR	-26.6	-0.482477
miR-18a-3p	hsa-miR-18a-3p	TRMT1L	three_prime_UTR	-29	-0.482382
miR-96-5p	ssc-miR-96-5p	THAP6	three_prime_UTR	-26.7	-0.48194
miR-9-3p	hsa-miR-9-3p	MAPK9	five_prime_UTR	-29.9	-0.481713
mir-30c-1	ssc-mir-30c-1	FUT8	cds	-26.7	-0.481653
mir-30c-1	ssc-mir-30c-1	FUT8	five_prime_UTR	-26	-0.481653
miR-18a-3p	hsa-miR-18a-3p	CCDC186	three_prime_UTR	-25.9	-0.481574
miR-467f	mmu-miR-467f	RNF38	cds	-26.9	-0.481539
miR-18a-3p	hsa-miR-18a-3p	CCDC82	five_prime_UTR	-29	-0.481182
miR-467f	mmu-miR-467f	NF1	cds	-25.8	-0.480921
miR-9-3p	hsa-miR-9-3p	ENAH	cds	-25.2	-0.480903
miR-18a-3p	hsa-miR-18a-3p	FMNL2	five_prime_UTR	-28.5	-0.480717
mir-30c-1	ssc-mir-30c-1	ZNF638	three_prime_UTR	-26.7	-0.480707
miR-18a-3p	hsa-miR-18a-3p	PHLPP1	cds	-29.3	-0.480352
mir-30c-1	ssc-mir-30c-1	DECR1	three_prime_UTR	-27.3	-0.480086
mir-30c-1	ssc-mir-30c-1	FXR1	three_prime_UTR	-25.8	-0.479588
miR-9-3p	hsa-miR-9-3p	ZBTB1	cds	-25.8	-0.479574
miR-18a-3p	hsa-miR-18a-3p	BTBD1	cds	-30	-0.479338
miR-18a-3p	hsa-miR-18a-3p	BTBD1	five_prime_UTR	-28.9	-0.479338
miR-18a-3p	hsa-miR-18a-3p	SOX6	three_prime_UTR	-29.9	-0.478964
mir-30c-1	ssc-mir-30c-1	CMYA5	cds	-25	-0.478453
miR-9-3p	hsa-miR-9-3p	INTS6	three_prime_UTR	-25.1	-0.478412
miR-18a-3p	hsa-miR-18a-3p	SETD7	cds	-30.5	-0.478303
miR-18a-3p	hsa-miR-18a-3p	SETD7	three_prime_UTR	-25.4	-0.478303
miR-18a-3p	hsa-miR-18a-3p	SMC6	three_prime_UTR	-27.5	-0.47797
mir-30c-1	ssc-mir-30c-1	HBS1L	cds	-25.6	-0.477857
mir-30c-1	ssc-mir-30c-1	TET2	cds	-26.1	-0.477792
miR-9-3p	hsa-miR-9-3p	CDC5L	three_prime_UTR	-26	-0.477727
miR-467f	mmu-miR-467f	RBMS1	three_prime_UTR	-25.6	-0.47751
miR-18a-3p	hsa-miR-18a-3p	MTBP	cds	-27.7	-0.477499
miR-18a-3p	hsa-miR-18a-3p	TNRC6C	cds	-30.7	-0.477466
miR-18a-3p	hsa-miR-18a-3p	KLHL31	cds	-25.1	-0.477332
miR-18a-3p	hsa-miR-18a-3p	KLHL31	three_prime_UTR	-29.5	-0.477332
miR-9-3p	hsa-miR-9-3p	TMEFF1	cds	-25.9	-0.477038
miR-467f	mmu-miR-467f	SNX6	five_prime_UTR	-26.4	-0.476738
mir-30c-1	ssc-mir-30c-1	PLEKHA3	three_prime_UTR	-27.8	-0.476505
miR-18a-3p	hsa-miR-18a-3p	MAPK8	cds	-29.5	-0.476265
miR-18a-3p	hsa-miR-18a-3p	BAZ1A	five_prime_UTR	-27.1	-0.47617
mir-30c-1	ssc-mir-30c-1	EVI5	cds	-26.6	-0.476034
miR-467f	mmu-miR-467f	MCMBP	three_prime_UTR	-25.2	-0.475798
miR-467f	mmu-miR-467f	MCMBP	five_prime_UTR	-26.7	-0.475798
mir-30c-1	ssc-mir-30c-1	VRK2	cds	-26.3	-0.47512
miR-18a-3p	hsa-miR-18a-3p	VAPA	three_prime_UTR	-28.4	-0.474925
miR-467f	mmu-miR-467f	CAPZA1	cds	-25.8	-0.474911
miR-18a-3p	hsa-miR-18a-3p	PTAR1	cds	-25.8	-0.474839
miR-18a-3p	hsa-miR-18a-3p	PTAR1	three_prime_UTR	-25.2	-0.474839
miR-18a-3p	hsa-miR-18a-3p	TENM3	cds	-27.1	-0.474819
miR-18a-3p	hsa-miR-18a-3p	TENM3	five_prime_UTR	-31.3	-0.474819
miR-18a-3p	hsa-miR-18a-3p	PIGN	three_prime_UTR	-26	-0.474467
miR-18a-3p	hsa-miR-18a-3p	PIGN	five_prime_UTR	-25.3	-0.474467
miR-18a-3p	hsa-miR-18a-3p	GOLGB1	cds	-32	-0.474313
miR-18a-3p	hsa-miR-18a-3p	NLN	five_prime_UTR	-26.7	-0.473509
miR-223	ssc-miR-223	CREB1	five_prime_UTR	-28.5	-0.473477
miR-9-3p	hsa-miR-9-3p	CCDC62	three_prime_UTR	-25.5	-0.473361
miR-18a-3p	hsa-miR-18a-3p	GNAI1	three_prime_UTR	-31.1	-0.473279
miR-18a-3p	hsa-miR-18a-3p	GNAI1	five_prime_UTR	-25.7	-0.473279
miR-223	ssc-miR-223	OXR1	three_prime_UTR	-27.3	-0.472892
mir-30c-1	ssc-mir-30c-1	DDR2	cds	-25.4	-0.4722
miR-18a-3p	hsa-miR-18a-3p	RALGPS2	cds	-26.6	-0.471837
miR-18a-3p	hsa-miR-18a-3p	RALGPS2	five_prime_UTR	-25.1	-0.471837
miR-9-3p	hsa-miR-9-3p	ZC3H13	cds	-28.4	-0.471668
miR-467f	mmu-miR-467f	AGTR1	three_prime_UTR	-25.5	-0.471516
mir-30c-1	ssc-mir-30c-1	NHLRC2	three_prime_UTR	-28.7	-0.471457
mir-30c-1	ssc-mir-30c-1	ITGA4	cds	-25.5	-0.471373
miR-9-3p	hsa-miR-9-3p	ITSN2	five_prime_UTR	-27.2	-0.471202
miR-18a-3p	hsa-miR-18a-3p	ZNF84	three_prime_UTR	-25.7	-0.47084
miR-18a-3p	hsa-miR-18a-3p	ZNF84	five_prime_UTR	-28.9	-0.47084
miR-9-3p	hsa-miR-9-3p	ICE2	cds	-25.1	-0.47057
miR-9-3p	hsa-miR-9-3p	CEP295	cds	-25.8	-0.470289
miR-18a-3p	hsa-miR-18a-3p	TAF5	cds	-30.3	-0.47003
miR-18a-3p	hsa-miR-18a-3p	RNGTT	five_prime_UTR	-26.2	-0.469929
miR-18a-3p	hsa-miR-18a-3p	ASXL2	cds	-30.1	-0.469703
miR-18a-3p	hsa-miR-18a-3p	BRCA1	cds	-29	-0.469538
miR-18a-3p	hsa-miR-18a-3p	BRCA1	five_prime_UTR	-29.8	-0.469538
miR-18a-3p	hsa-miR-18a-3p	HOXC4	cds	-28.1	-0.469498
miR-18a-3p	hsa-miR-18a-3p	HOXC4	three_prime_UTR	-30.9	-0.469498
miR-18a-3p	hsa-miR-18a-3p	HOXC4	five_prime_UTR	-30.2	-0.469498
mir-30c-1	ssc-mir-30c-1	TRAPPC8	cds	-29.2	-0.469493
miR-18a-3p	hsa-miR-18a-3p	PSME4	cds	-26.5	-0.469056
miR-18a-3p	hsa-miR-18a-3p	PSME4	five_prime_UTR	-33.9	-0.469056
miR-18a-3p	hsa-miR-18a-3p	RPGRIP1L	cds	-25.9	-0.468951
miR-18a-3p	hsa-miR-18a-3p	METTL14	cds	-25.7	-0.46871
miR-18a-3p	hsa-miR-18a-3p	METTL14	three_prime_UTR	-29.5	-0.46871
miR-18a-3p	hsa-miR-18a-3p	PPP6R3	three_prime_UTR	-28.9	-0.46862
miR-18a-3p	hsa-miR-18a-3p	COL19A1	three_prime_UTR	-30.1	-0.468434
miR-18a-3p	hsa-miR-18a-3p	FGF2	cds	-31.2	-0.46789
miR-18a-3p	hsa-miR-18a-3p	FGF2	five_prime_UTR	-30	-0.46789
miR-18a-3p	hsa-miR-18a-3p	STXBP5	cds	-29.9	-0.467853
miR-9-3p	hsa-miR-9-3p	CNTLN	cds	-25.5	-0.467737
miR-467f	mmu-miR-467f	MED13L	cds	-26.4	-0.467308
miR-9-3p	hsa-miR-9-3p	EHBP1	cds	-25.5	-0.467141
mir-30c-1	ssc-mir-30c-1	FAM3C	three_prime_UTR	-25	-0.467017
miR-9-3p	hsa-miR-9-3p	NEB	cds	-25.6	-0.467015
mir-30c-1	ssc-mir-30c-1	CPSF2	three_prime_UTR	-29.6	-0.466654
miR-18a-3p	hsa-miR-18a-3p	CAP2	five_prime_UTR	-29.9	-0.466614
miR-18a-3p	hsa-miR-18a-3p	TMTC3	three_prime_UTR	-25.9	-0.466355
mir-30c-1	ssc-mir-30c-1	STK3	five_prime_UTR	-25.9	-0.466066
mir-30c-1	ssc-mir-30c-1	PDGFC	three_prime_UTR	-25.2	-0.465529
miR-9-3p	hsa-miR-9-3p	ASH1L	cds	-26.4	-0.465381
miR-18a-3p	hsa-miR-18a-3p	PARD3B	cds	-26.9	-0.465346
miR-18a-3p	hsa-miR-18a-3p	PARD3B	three_prime_UTR	-26.2	-0.465346
miR-467f	mmu-miR-467f	SH3RF1	cds	-26.3	-0.465107
miR-9-3p	hsa-miR-9-3p	FRYL	cds	-25.2	-0.465053
miR-96-5p	ssc-miR-96-5p	ERO1A	cds	-25.4	-0.465009
mir-30c-1	ssc-mir-30c-1	RBM48	three_prime_UTR	-28.8	-0.464892
mir-30c-1	ssc-mir-30c-1	RBM48	five_prime_UTR	-26	-0.464892
miR-18a-3p	hsa-miR-18a-3p	PMS1	three_prime_UTR	-28.5	-0.464801
miR-18a-3p	hsa-miR-18a-3p	TRIP11	cds	-28.8	-0.464788
mir-30c-1	ssc-mir-30c-1	IFNAR1	three_prime_UTR	-27	-0.464774
miR-18a-3p	hsa-miR-18a-3p	TTC37	cds	-30.2	-0.46465
miR-18a-3p	hsa-miR-18a-3p	ZNF770	three_prime_UTR	-26.5	-0.464529
miR-467f	mmu-miR-467f	PRRX1	three_prime_UTR	-30	-0.464439
miR-18a-3p	hsa-miR-18a-3p	MPP5	five_prime_UTR	-33.2	-0.464121
miR-467f	mmu-miR-467f	GPCPD1	three_prime_UTR	-30.8	-0.463428
miR-18a-3p	hsa-miR-18a-3p	CNR1	five_prime_UTR	-32.6	-0.463039
miR-18a-3p	hsa-miR-18a-3p	KLHL2	cds	-26	-0.462776
miR-96-5p	ssc-miR-96-5p	UGT8	cds	-26.4	-0.462767
mir-30c-1	ssc-mir-30c-1	DLG2	cds	-27.9	-0.46236
miR-18a-3p	hsa-miR-18a-3p	ATM	cds	-29.1	-0.462096
miR-18a-3p	hsa-miR-18a-3p	ATM	five_prime_UTR	-26.5	-0.462096
miR-18a-3p	hsa-miR-18a-3p	IGF1R	cds	-29.3	-0.461545
mir-30c-1	ssc-mir-30c-1	KIFAP3	three_prime_UTR	-25	-0.461014
miR-18a-3p	hsa-miR-18a-3p	SPDL1	cds	-28.5	-0.461005
miR-18a-3p	hsa-miR-18a-3p	SPDL1	five_prime_UTR	-27	-0.461005
miR-96-5p	ssc-miR-96-5p	AGO4	three_prime_UTR	-25.6	-0.460474
mir-30c-1	ssc-mir-30c-1	USP34	cds	-25.5	-0.460446
mir-30c-1	ssc-mir-30c-1	ZC2HC1A	three_prime_UTR	-27	-0.460343
mir-30c-1	ssc-mir-30c-1	BOD1L1	cds	-27.9	-0.460305
miR-18a-3p	hsa-miR-18a-3p	CYYR1	three_prime_UTR	-31.6	-0.459871
miR-18a-3p	hsa-miR-18a-3p	DSPP	cds	-26.1	-0.459476
miR-18a-3p	hsa-miR-18a-3p	DSPP	five_prime_UTR	-25.1	-0.459476
mir-30c-1	ssc-mir-30c-1	RECQL	cds	-25.4	-0.459397
miR-18a-3p	hsa-miR-18a-3p	LTN1	three_prime_UTR	-25.9	-0.4593
miR-18a-3p	hsa-miR-18a-3p	RORA	three_prime_UTR	-25.2	-0.459065
miR-9-3p	hsa-miR-9-3p	PEAK1	three_prime_UTR	-25.2	-0.459049
mir-30c-1	ssc-mir-30c-1	PLPPR4	cds	-26.1	-0.458963
miR-18a-3p	hsa-miR-18a-3p	ADAMTS6	cds	-31.7	-0.458421
miR-18a-3p	hsa-miR-18a-3p	ADAMTS6	five_prime_UTR	-26.7	-0.458421
miR-18a-3p	hsa-miR-18a-3p	RARS2	cds	-25.1	-0.458122
miR-18a-3p	hsa-miR-18a-3p	RARS2	five_prime_UTR	-28.7	-0.458122
miR-18a-3p	hsa-miR-18a-3p	SLC4A4	cds	-25.7	-0.458044
mir-30c-1	ssc-mir-30c-1	VAMP7	three_prime_UTR	-25	-0.458009
miR-18a-3p	hsa-miR-18a-3p	TRA2B	five_prime_UTR	-29.1	-0.457576
mir-30c-1	ssc-mir-30c-1	EPC2	cds	-28.2	-0.457014
miR-18a-3p	hsa-miR-18a-3p	RPRD1A	five_prime_UTR	-30.3	-0.456674
miR-9-3p	hsa-miR-9-3p	METTL14	cds	-25.7	-0.456588
mir-30c-1	ssc-mir-30c-1	CYBRD1	three_prime_UTR	-26.1	-0.456548
miR-9-3p	hsa-miR-9-3p	SETDB2	three_prime_UTR	-25.8	-0.456467
miR-18a-3p	hsa-miR-18a-3p	TRIM55	cds	-26.9	-0.456357
miR-18a-3p	hsa-miR-18a-3p	GTF2A1	cds	-29.8	-0.456355
miR-18a-3p	hsa-miR-18a-3p	GTF2A1	five_prime_UTR	-25.4	-0.456355
miR-9-3p	hsa-miR-9-3p	USP24	cds	-29.7	-0.456153
miR-9-3p	hsa-miR-9-3p	USP24	three_prime_UTR	-27.1	-0.456153
miR-18a-3p	hsa-miR-18a-3p	BTAF1	five_prime_UTR	-25.5	-0.456029
miR-9-3p	hsa-miR-9-3p	UPF3B	cds	-26.1	-0.45555
mir-30c-1	ssc-mir-30c-1	ATL2	three_prime_UTR	-25.5	-0.455383
miR-18a-3p	hsa-miR-18a-3p	TMEM168	three_prime_UTR	-33.2	-0.455338
miR-9-3p	hsa-miR-9-3p	ATP2B1	five_prime_UTR	-26.4	-0.455331
miR-18a-3p	hsa-miR-18a-3p	LRRFIP1	cds	-29.3	-0.455084
miR-18a-3p	hsa-miR-18a-3p	DIMT1	cds	-27	-0.455033
miR-18a-3p	hsa-miR-18a-3p	ETAA1	three_prime_UTR	-27.2	-0.454995
miR-18a-3p	hsa-miR-18a-3p	ETAA1	five_prime_UTR	-27.7	-0.454995
miR-467f	mmu-miR-467f	ID4	three_prime_UTR	-33.3	-0.454742
miR-9-3p	hsa-miR-9-3p	DYRK2	five_prime_UTR	-28.1	-0.454737
miR-467f	mmu-miR-467f	PLA2G4A	three_prime_UTR	-25	-0.454282
miR-18a-3p	hsa-miR-18a-3p	STK26	cds	-28.8	-0.454256
miR-18a-3p	hsa-miR-18a-3p	MAF	cds	-30.7	-0.454162
miR-18a-3p	hsa-miR-18a-3p	MAF	five_prime_UTR	-33.5	-0.454162
miR-9-3p	hsa-miR-9-3p	GOLGB1	cds	-27.9	-0.453958
miR-223	ssc-miR-223	SLC36A4	three_prime_UTR	-25.3	-0.453804
mir-30c-1	ssc-mir-30c-1	HECTD1	cds	-31.8	-0.453771
mir-30c-1	ssc-mir-30c-1	HECTD1	three_prime_UTR	-26.7	-0.453771
mir-30c-1	ssc-mir-30c-1	RLIM	three_prime_UTR	-26.2	-0.453762
miR-18a-3p	hsa-miR-18a-3p	FDX1	cds	-26.5	-0.453408
miR-18a-3p	hsa-miR-18a-3p	FDX1	three_prime_UTR	-27.6	-0.453408
miR-18a-3p	hsa-miR-18a-3p	ATG14	cds	-28	-0.453346
miR-18a-3p	hsa-miR-18a-3p	ATG14	three_prime_UTR	-25.2	-0.453346
mir-30c-1	ssc-mir-30c-1	CWC27	cds	-26.9	-0.453208
miR-18a-3p	hsa-miR-18a-3p	TET1	cds	-25.6	-0.453149
mir-30c-1	ssc-mir-30c-1	ERBIN	cds	-25.5	-0.453029
mir-30c-1	ssc-mir-30c-1	ERBIN	five_prime_UTR	-28	-0.453029
miR-223	ssc-miR-223	BMS1	three_prime_UTR	-26.3	-0.45278
mir-30c-1	ssc-mir-30c-1	ARFGEF1	cds	-27.7	-0.452773
miR-18a-3p	hsa-miR-18a-3p	SCN7A	cds	-25.2	-0.452418
miR-18a-3p	hsa-miR-18a-3p	SCN7A	five_prime_UTR	-28.4	-0.452418
miR-9-3p	hsa-miR-9-3p	CDK19	cds	-28	-0.452191
miR-467f	mmu-miR-467f	MED13	cds	-25.6	-0.451909
miR-18a-3p	hsa-miR-18a-3p	STRBP	cds	-27.1	-0.451851
miR-9-3p	hsa-miR-9-3p	SMAD2	cds	-25.2	-0.451747
miR-467f	mmu-miR-467f	LRP6	cds	-25.3	-0.451038
mir-30c-1	ssc-mir-30c-1	SLTM	three_prime_UTR	-25.4	-0.450904
miR-18a-3p	hsa-miR-18a-3p	JADE1	cds	-28.4	-0.450853
miR-18a-3p	hsa-miR-18a-3p	PURG	cds	-32.6	-0.450711
mir-30c-1	ssc-mir-30c-1	CDC5L	three_prime_UTR	-26.9	-0.450444
mir-30c-1	ssc-mir-30c-1	INTS12	cds	-25.5	-0.45038
miR-18a-3p	hsa-miR-18a-3p	AKAP9	five_prime_UTR	-27.6	-0.450367
miR-467f	mmu-miR-467f	PYGO1	cds	-26.1	-0.450345
miR-467f	mmu-miR-467f	PYGO1	three_prime_UTR	-25	-0.450345
miR-18a-3p	hsa-miR-18a-3p	ZNF197	three_prime_UTR	-26.3	-0.450324
mir-30c-1	ssc-mir-30c-1	BACH1	cds	-31.6	-0.449772
mir-30c-1	ssc-mir-30c-1	ATP1B4	three_prime_UTR	-28.1	-0.449632
mir-30c-1	ssc-mir-30c-1	MED13L	cds	-26.1	-0.449598
mir-30c-1	ssc-mir-30c-1	MED13L	three_prime_UTR	-29.3	-0.449598
mir-30c-1	ssc-mir-30c-1	KLHDC1	three_prime_UTR	-26.1	-0.449442
mir-30c-1	ssc-mir-30c-1	R3HDM1	cds	-26.6	-0.449266
miR-18a-3p	hsa-miR-18a-3p	GALNT7	cds	-25.5	-0.448987
miR-18a-3p	hsa-miR-18a-3p	GALNT7	three_prime_UTR	-28.4	-0.448987
miR-223	ssc-miR-223	NEMF	cds	-27.4	-0.448904
miR-18a-3p	hsa-miR-18a-3p	ADO	cds	-28.1	-0.448894
miR-18a-3p	hsa-miR-18a-3p	ROBO1	cds	-31.8	-0.448308
miR-18a-3p	hsa-miR-18a-3p	ROBO1	three_prime_UTR	-26.6	-0.448308
miR-18a-3p	hsa-miR-18a-3p	ROBO1	cds	-27.9	-0.448308
miR-18a-3p	hsa-miR-18a-3p	KIAA1524	five_prime_UTR	-27.9	-0.447635
miR-18a-3p	hsa-miR-18a-3p	UTRN	cds	-30.5	-0.447426
mir-30c-1	ssc-mir-30c-1	CALD1	cds	-32.6	-0.447117
mir-30c-1	ssc-mir-30c-1	CALD1	three_prime_UTR	-25.7	-0.447117
miR-18a-3p	hsa-miR-18a-3p	IGF2BP2	three_prime_UTR	-29.6	-0.446836
miR-18a-3p	hsa-miR-18a-3p	BOD1L1	cds	-30.5	-0.446811
miR-18a-3p	hsa-miR-18a-3p	BOD1L1	three_prime_UTR	-25.9	-0.446811
miR-18a-3p	hsa-miR-18a-3p	MED4	cds	-33	-0.446795
miR-18a-3p	hsa-miR-18a-3p	IPO8	five_prime_UTR	-29	-0.446719
miR-9-3p	hsa-miR-9-3p	ZKSCAN1	cds	-29.7	-0.446658
mir-30c-1	ssc-mir-30c-1	OGFRL1	cds	-25.4	-0.446501
miR-18a-3p	hsa-miR-18a-3p	NEXN	cds	-25.9	-0.446105
mir-30c-1	ssc-mir-30c-1	PI15	five_prime_UTR	-26	-0.445674
miR-223	ssc-miR-223	ZSWIM6	three_prime_UTR	-26.7	-0.44546
miR-9-3p	hsa-miR-9-3p	MSH2	cds	-25.3	-0.445438
miR-18a-3p	hsa-miR-18a-3p	DAAM1	cds	-27.7	-0.445345
miR-18a-3p	hsa-miR-18a-3p	GREB1L	five_prime_UTR	-25.1	-0.445341
miR-18a-3p	hsa-miR-18a-3p	SLC30A4	cds	-25.8	-0.444936
miR-18a-3p	hsa-miR-18a-3p	PPAT	cds	-25.5	-0.444842
miR-18a-3p	hsa-miR-18a-3p	PPAT	five_prime_UTR	-31.3	-0.444842
miR-18a-3p	hsa-miR-18a-3p	SUV39H2	cds	-26.4	-0.444628
miR-18a-3p	hsa-miR-18a-3p	SUV39H2	five_prime_UTR	-27	-0.444628
mir-30c-1	ssc-mir-30c-1	ZNF182	cds	-26.6	-0.444548
mir-30c-1	ssc-mir-30c-1	ASH1L	cds	-25.2	-0.444383
mir-30c-1	ssc-mir-30c-1	FILIP1	cds	-25.3	-0.444139
mir-30c-1	ssc-mir-30c-1	CNOT2	three_prime_UTR	-26	-0.444074
miR-18a-3p	hsa-miR-18a-3p	AKAP11	cds	-28.1	-0.444026
mir-30c-1	ssc-mir-30c-1	FRYL	cds	-28.7	-0.443911
miR-18a-3p	hsa-miR-18a-3p	RTKN2	five_prime_UTR	-29.2	-0.443844
miR-18a-3p	hsa-miR-18a-3p	RPS6KC1	cds	-26.2	-0.443837
miR-467f	mmu-miR-467f	SH3D19	three_prime_UTR	-25.5	-0.443779
mir-30c-1	ssc-mir-30c-1	ALMS1	cds	-26.3	-0.443741
mir-30c-1	ssc-mir-30c-1	ALMS1	five_prime_UTR	-25.2	-0.443741
miR-96-5p	ssc-miR-96-5p	USP45	three_prime_UTR	-25.3	-0.443522
mir-30c-1	ssc-mir-30c-1	AIMP1	three_prime_UTR	-27.2	-0.443482
mir-30c-1	ssc-mir-30c-1	RICTOR	cds	-27.1	-0.443394
mir-30c-1	ssc-mir-30c-1	KLF5	three_prime_UTR	-27	-0.443278
miR-467f	mmu-miR-467f	FBXO11	cds	-25.5	-0.442752
miR-18a-3p	hsa-miR-18a-3p	MYBL1	three_prime_UTR	-28.9	-0.44275
miR-18a-3p	hsa-miR-18a-3p	MYBL1	five_prime_UTR	-36.9	-0.44275
miR-18a-3p	hsa-miR-18a-3p	ARL13B	five_prime_UTR	-36	-0.442731
miR-18a-3p	hsa-miR-18a-3p	PEAK1	cds	-31.1	-0.442649
miR-18a-3p	hsa-miR-18a-3p	WRN	cds	-25.1	-0.442237
miR-18a-3p	hsa-miR-18a-3p	EVI5	cds	-26.6	-0.442236
mir-30c-1	ssc-mir-30c-1	SRSF11	three_prime_UTR	-27	-0.441486
mir-30c-1	ssc-mir-30c-1	SRSF11	five_prime_UTR	-29.3	-0.441486
miR-18a-3p	hsa-miR-18a-3p	PDK1	cds	-27.4	-0.441358
miR-18a-3p	hsa-miR-18a-3p	PDK1	five_prime_UTR	-27	-0.441358
miR-18a-3p	hsa-miR-18a-3p	MCMBP	three_prime_UTR	-25.9	-0.44117
miR-467f	mmu-miR-467f	NCOA2	cds	-26.1	-0.441107
miR-467f	mmu-miR-467f	NCOA2	three_prime_UTR	-32	-0.441107
miR-467f	mmu-miR-467f	COL6A6	cds	-25	-0.44071
mir-30c-1	ssc-mir-30c-1	MYO9A	cds	-25	-0.440624
mir-30c-1	ssc-mir-30c-1	CALCRL	three_prime_UTR	-26.7	-0.440474
miR-18a-3p	hsa-miR-18a-3p	PRPF39	cds	-25.3	-0.439992
mir-30c-1	ssc-mir-30c-1	CHM	three_prime_UTR	-25.2	-0.439828
miR-96-5p	ssc-miR-96-5p	THUMPD1	cds	-26.5	-0.439505
miR-467f	mmu-miR-467f	AUTS2	cds	-25.2	-0.439076
miR-18a-3p	hsa-miR-18a-3p	CENPF	cds	-27.3	-0.438902
mir-30c-1	ssc-mir-30c-1	KIF1B	cds	-29.7	-0.438716
mir-30c-1	ssc-mir-30c-1	GRID2	cds	-26.5	-0.438618
mir-30c-1	ssc-mir-30c-1	TFAM	three_prime_UTR	-27.5	-0.438387
miR-18a-3p	hsa-miR-18a-3p	SNAPC1	five_prime_UTR	-27.6	-0.438304
mir-30c-1	ssc-mir-30c-1	GNAI1	three_prime_UTR	-26.2	-0.438078
miR-9-3p	hsa-miR-9-3p	SSX2IP	five_prime_UTR	-25.3	-0.437736
mir-30c-1	ssc-mir-30c-1	ZNF891	cds	-26.9	-0.437471
mir-30c-1	ssc-mir-30c-1	ZNF891	five_prime_UTR	-25.1	-0.437471
miR-467f	mmu-miR-467f	EBF1	three_prime_UTR	-26.1	-0.43735
miR-96-5p	ssc-miR-96-5p	NRG1	cds	-28.2	-0.437339
miR-467f	mmu-miR-467f	IL17RD	cds	-26.2	-0.437178
mir-30c-1	ssc-mir-30c-1	DDX1	cds	-26.5	-0.437168
mir-30c-1	ssc-mir-30c-1	CADM1	three_prime_UTR	-25.2	-0.436983
miR-96-5p	ssc-miR-96-5p	ANKMY2	cds	-27	-0.436658
miR-18a-3p	hsa-miR-18a-3p	TRIQK	three_prime_UTR	-27.9	-0.436613
mir-30c-1	ssc-mir-30c-1	HOXC4	cds	-25.5	-0.436275
mir-30c-1	ssc-mir-30c-1	HOXC4	three_prime_UTR	-27.8	-0.436275
miR-96-5p	ssc-miR-96-5p	SLC9A9	three_prime_UTR	-29.2	-0.43624
miR-18a-3p	hsa-miR-18a-3p	GLMN	three_prime_UTR	-35.3	-0.436228
miR-18a-3p	hsa-miR-18a-3p	GLMN	five_prime_UTR	-27.8	-0.436228
miR-223	ssc-miR-223	ITFG1	three_prime_UTR	-25.8	-0.436109
mir-30c-1	ssc-mir-30c-1	WWP1	cds	-27.7	-0.435935
mir-30c-1	ssc-mir-30c-1	ORC4	five_prime_UTR	-30.1	-0.435848
miR-18a-3p	hsa-miR-18a-3p	SYNCRIP	cds	-26.8	-0.435536
miR-223	ssc-miR-223	EIF2AK4	cds	-25.6	-0.435465
miR-18a-3p	hsa-miR-18a-3p	LYSMD3	cds	-26.7	-0.435202
miR-18a-3p	hsa-miR-18a-3p	LYSMD3	five_prime_UTR	-25.3	-0.435202
miR-96-5p	ssc-miR-96-5p	AUH	cds	-28.2	-0.435142
miR-18a-3p	hsa-miR-18a-3p	PAG1	five_prime_UTR	-29.6	-0.43508
mir-30c-1	ssc-mir-30c-1	QKI	three_prime_UTR	-25.1	-0.435003
mir-30c-1	ssc-mir-30c-1	PLXDC2	three_prime_UTR	-28	-0.434789
miR-9-3p	hsa-miR-9-3p	USP8	cds	-28.8	-0.434554
miR-467f	mmu-miR-467f	PLEKHA1	cds	-25.5	-0.434473
mir-30c-1	ssc-mir-30c-1	PHF3	five_prime_UTR	-32.2	-0.434426
miR-9-3p	hsa-miR-9-3p	AKAP6	cds	-27.4	-0.434373
miR-467f	mmu-miR-467f	ARL6	five_prime_UTR	-25.6	-0.434203
miR-18a-3p	hsa-miR-18a-3p	NHLRC3	three_prime_UTR	-25.8	-0.434156
mir-30c-1	ssc-mir-30c-1	PTPRD	cds	-30	-0.434139
miR-223	ssc-miR-223	PARPBP	three_prime_UTR	-25.3	-0.433889
miR-18a-3p	hsa-miR-18a-3p	RFX3	three_prime_UTR	-26.3	-0.433533
mir-30c-1	ssc-mir-30c-1	DIMT1	three_prime_UTR	-25.2	-0.433242
mir-30c-1	ssc-mir-30c-1	EYA4	three_prime_UTR	-34.5	-0.433196
miR-18a-3p	hsa-miR-18a-3p	ARID2	cds	-25.4	-0.432974
miR-18a-3p	hsa-miR-18a-3p	ARID2	five_prime_UTR	-28.3	-0.432974
miR-18a-3p	hsa-miR-18a-3p	CEP63	cds	-29	-0.432743
miR-18a-3p	hsa-miR-18a-3p	NAA30	cds	-29.7	-0.432667
miR-18a-3p	hsa-miR-18a-3p	NAA30	three_prime_UTR	-33.5	-0.432667
miR-18a-3p	hsa-miR-18a-3p	CSNK1G3	three_prime_UTR	-25.5	-0.432643
miR-9-3p	hsa-miR-9-3p	ATAD2	cds	-25.2	-0.432296
miR-9-3p	hsa-miR-9-3p	PARG	cds	-25.3	-0.432177
miR-467f	mmu-miR-467f	ZDHHC21	three_prime_UTR	-32	-0.432166
mir-30c-1	ssc-mir-30c-1	DENND5B	cds	-26	-0.432119
mir-30c-1	ssc-mir-30c-1	MAGI1	cds	-25.3	-0.431975
miR-9-3p	hsa-miR-9-3p	CCDC186	three_prime_UTR	-25.1	-0.431826
miR-9-3p	hsa-miR-9-3p	ZGRF1	cds	-26	-0.43171
mir-30c-1	ssc-mir-30c-1	RNPC3	three_prime_UTR	-25.7	-0.431681
mir-30c-1	ssc-mir-30c-1	DHX36	cds	-27.2	-0.431448
miR-18a-3p	hsa-miR-18a-3p	BRIX1	five_prime_UTR	-25	-0.431283
mir-30c-1	ssc-mir-30c-1	UBLCP1	cds	-25.5	-0.430659
mir-30c-1	ssc-mir-30c-1	PRKG1	cds	-25.8	-0.430316
miR-18a-3p	hsa-miR-18a-3p	HERC4	cds	-27.5	-0.430218
miR-9-3p	hsa-miR-9-3p	SRSF10	three_prime_UTR	-25.7	-0.430101
miR-18a-3p	hsa-miR-18a-3p	RB1CC1	cds	-31.2	-0.430016
miR-18a-3p	hsa-miR-18a-3p	RB1CC1	five_prime_UTR	-28.5	-0.430016
miR-18a-3p	hsa-miR-18a-3p	TUSC3	cds	-25.3	-0.42985
miR-18a-3p	hsa-miR-18a-3p	TUSC3	five_prime_UTR	-26.7	-0.42985
mir-30c-1	ssc-mir-30c-1	UBR1	cds	-28.6	-0.429323
mir-30c-1	ssc-mir-30c-1	NOTCH2	cds	-25	-0.429261
miR-18a-3p	hsa-miR-18a-3p	B3GALT1	three_prime_UTR	-27.9	-0.429255
mir-30c-1	ssc-mir-30c-1	RASSF8	cds	-27.1	-0.429104
mir-30c-1	ssc-mir-30c-1	STX17	cds	-25	-0.429008
mir-30c-1	ssc-mir-30c-1	DOCK10	cds	-28.2	-0.428814
miR-18a-3p	hsa-miR-18a-3p	MTERF1	three_prime_UTR	-25.1	-0.4287
miR-18a-3p	hsa-miR-18a-3p	ZBTB1	five_prime_UTR	-30.2	-0.428613
miR-18a-3p	hsa-miR-18a-3p	ABCC9	cds	-27.9	-0.428417
miR-18a-3p	hsa-miR-18a-3p	ABCC9	five_prime_UTR	-28.2	-0.428417
miR-18a-3p	hsa-miR-18a-3p	ACBD3	cds	-31.4	-0.428417
miR-18a-3p	hsa-miR-18a-3p	ACBD3	three_prime_UTR	-26	-0.428417
miR-18a-3p	hsa-miR-18a-3p	ACTR3	five_prime_UTR	-33.4	-0.428417
miR-18a-3p	hsa-miR-18a-3p	ACVR2A	cds	-25.8	-0.428417
miR-18a-3p	hsa-miR-18a-3p	AMMECR1	five_prime_UTR	-36.5	-0.428417
miR-18a-3p	hsa-miR-18a-3p	AMMECR1L	three_prime_UTR	-26.7	-0.428417
miR-18a-3p	hsa-miR-18a-3p	ANKRD27	five_prime_UTR	-27.5	-0.428417
miR-18a-3p	hsa-miR-18a-3p	AP1S2	three_prime_UTR	-31.6	-0.428417
miR-18a-3p	hsa-miR-18a-3p	APPL1	five_prime_UTR	-31.4	-0.428417
miR-18a-3p	hsa-miR-18a-3p	ASXL3	cds	-25.4	-0.428417
miR-18a-3p	hsa-miR-18a-3p	ASXL3	three_prime_UTR	-29.7	-0.428417
miR-18a-3p	hsa-miR-18a-3p	ATAD2B	three_prime_UTR	-32.9	-0.428417
miR-18a-3p	hsa-miR-18a-3p	ATAD2B	five_prime_UTR	-26.5	-0.428417
miR-18a-3p	hsa-miR-18a-3p	ATF1	five_prime_UTR	-29.6	-0.428417
miR-18a-3p	hsa-miR-18a-3p	ATG12	three_prime_UTR	-27.1	-0.428417
miR-18a-3p	hsa-miR-18a-3p	ATXN1	three_prime_UTR	-29.6	-0.428417
miR-18a-3p	hsa-miR-18a-3p	ATXN1	five_prime_UTR	-27.6	-0.428417
miR-18a-3p	hsa-miR-18a-3p	BMPR2	five_prime_UTR	-27.4	-0.428417
miR-18a-3p	hsa-miR-18a-3p	CD2AP	cds	-31.3	-0.428417
miR-18a-3p	hsa-miR-18a-3p	CD2AP	five_prime_UTR	-38.1	-0.428417
miR-18a-3p	hsa-miR-18a-3p	DDX3X	five_prime_UTR	-31.4	-0.428417
miR-18a-3p	hsa-miR-18a-3p	DENND2C	five_prime_UTR	-27.9	-0.428417
miR-18a-3p	hsa-miR-18a-3p	EEA1	cds	-29.4	-0.428417
miR-18a-3p	hsa-miR-18a-3p	EEA1	three_prime_UTR	-32.1	-0.428417
miR-18a-3p	hsa-miR-18a-3p	EFNB2	three_prime_UTR	-29.9	-0.428417
miR-18a-3p	hsa-miR-18a-3p	EIF3A	cds	-27.2	-0.428417
miR-18a-3p	hsa-miR-18a-3p	EIF4G3	cds	-27	-0.428417
miR-18a-3p	hsa-miR-18a-3p	ERP44	three_prime_UTR	-25	-0.428417
miR-18a-3p	hsa-miR-18a-3p	FCGR1A	three_prime_UTR	-32.2	-0.428417
miR-18a-3p	hsa-miR-18a-3p	FLRT2	five_prime_UTR	-28	-0.428417
miR-18a-3p	hsa-miR-18a-3p	FTSJ1	cds	-30.4	-0.428417
miR-18a-3p	hsa-miR-18a-3p	GALNT1	five_prime_UTR	-28.2	-0.428417
miR-18a-3p	hsa-miR-18a-3p	GNAQ	five_prime_UTR	-32.8	-0.428417
miR-18a-3p	hsa-miR-18a-3p	GPSM2	five_prime_UTR	-26.7	-0.428417
miR-18a-3p	hsa-miR-18a-3p	HSPD1	cds	-29.7	-0.428417
miR-18a-3p	hsa-miR-18a-3p	HSPD1	three_prime_UTR	-25.3	-0.428417
miR-18a-3p	hsa-miR-18a-3p	IFIT2	cds	-26.8	-0.428417
miR-18a-3p	hsa-miR-18a-3p	IFIT2	three_prime_UTR	-27.9	-0.428417
miR-18a-3p	hsa-miR-18a-3p	LNPEP	five_prime_UTR	-30.9	-0.428417
miR-18a-3p	hsa-miR-18a-3p	MAB21L3	cds	-27.5	-0.428417
miR-18a-3p	hsa-miR-18a-3p	MAB21L3	three_prime_UTR	-29.6	-0.428417
miR-18a-3p	hsa-miR-18a-3p	MAN2A1	three_prime_UTR	-26.3	-0.428417
miR-18a-3p	hsa-miR-18a-3p	MAN2A1	five_prime_UTR	-31.7	-0.428417
miR-18a-3p	hsa-miR-18a-3p	MEF2A	three_prime_UTR	-26.8	-0.428417
miR-18a-3p	hsa-miR-18a-3p	MEOX2	three_prime_UTR	-27.1	-0.428417
miR-18a-3p	hsa-miR-18a-3p	MIB1	three_prime_UTR	-29.7	-0.428417
miR-18a-3p	hsa-miR-18a-3p	NCOA3	cds	-35.6	-0.428417
miR-18a-3p	hsa-miR-18a-3p	NCOA3	three_prime_UTR	-25.3	-0.428417
miR-18a-3p	hsa-miR-18a-3p	NFAT5	three_prime_UTR	-27.3	-0.428417
miR-18a-3p	hsa-miR-18a-3p	OSTF1	five_prime_UTR	-25.6	-0.428417
miR-18a-3p	hsa-miR-18a-3p	PCDH7	cds	-29	-0.428417
miR-18a-3p	hsa-miR-18a-3p	PLAA	five_prime_UTR	-25.6	-0.428417
miR-18a-3p	hsa-miR-18a-3p	POU2F1	five_prime_UTR	-31.6	-0.428417
miR-18a-3p	hsa-miR-18a-3p	PPP1CB	five_prime_UTR	-27.1	-0.428417
miR-18a-3p	hsa-miR-18a-3p	PRSS35	cds	-25.2	-0.428417
miR-18a-3p	hsa-miR-18a-3p	PRSS35	five_prime_UTR	-28.4	-0.428417
miR-18a-3p	hsa-miR-18a-3p	PRTG	five_prime_UTR	-29.2	-0.428417
miR-18a-3p	hsa-miR-18a-3p	RBMS3	three_prime_UTR	-26.2	-0.428417
miR-18a-3p	hsa-miR-18a-3p	RFK	three_prime_UTR	-28	-0.428417
miR-18a-3p	hsa-miR-18a-3p	RNF180	cds	-25.8	-0.428417
miR-18a-3p	hsa-miR-18a-3p	RNF180	three_prime_UTR	-25	-0.428417
miR-18a-3p	hsa-miR-18a-3p	RNF180	five_prime_UTR	-31.3	-0.428417
miR-18a-3p	hsa-miR-18a-3p	RSBN1L	cds	-32.8	-0.428417
miR-18a-3p	hsa-miR-18a-3p	SCD5	cds	-29.3	-0.428417
miR-18a-3p	hsa-miR-18a-3p	SCD5	three_prime_UTR	-30.7	-0.428417
miR-18a-3p	hsa-miR-18a-3p	SCD5	five_prime_UTR	-31.6	-0.428417
miR-18a-3p	hsa-miR-18a-3p	SDCBP	cds	-30.8	-0.428417
miR-18a-3p	hsa-miR-18a-3p	SLC30A1	three_prime_UTR	-27.4	-0.428417
miR-18a-3p	hsa-miR-18a-3p	SLITRK5	cds	-27.3	-0.428417
miR-18a-3p	hsa-miR-18a-3p	SLITRK5	three_prime_UTR	-28.3	-0.428417
miR-18a-3p	hsa-miR-18a-3p	SLITRK5	five_prime_UTR	-30.2	-0.428417
miR-18a-3p	hsa-miR-18a-3p	SMAD9	cds	-28.6	-0.428417
miR-18a-3p	hsa-miR-18a-3p	SOX11	cds	-30.8	-0.428417
miR-18a-3p	hsa-miR-18a-3p	SOX11	five_prime_UTR	-29.4	-0.428417
miR-18a-3p	hsa-miR-18a-3p	SRSF1	cds	-26	-0.428417
miR-18a-3p	hsa-miR-18a-3p	SYDE2	cds	-32.8	-0.428417
miR-18a-3p	hsa-miR-18a-3p	TCF4	cds	-26.5	-0.428417
miR-18a-3p	hsa-miR-18a-3p	TSEN15	three_prime_UTR	-34.8	-0.428417
miR-18a-3p	hsa-miR-18a-3p	VPS54	five_prime_UTR	-27.1	-0.428417
miR-18a-3p	hsa-miR-18a-3p	YES1	cds	-26.5	-0.428417
miR-18a-3p	hsa-miR-18a-3p	YES1	five_prime_UTR	-27.7	-0.428417
miR-18a-3p	hsa-miR-18a-3p	ZFAND1	cds	-25.8	-0.428417
miR-18a-3p	hsa-miR-18a-3p	PPP4R4	five_prime_UTR	-25.8	-0.42808
miR-467f	mmu-miR-467f	CDH11	five_prime_UTR	-25.9	-0.428031
miR-18a-3p	hsa-miR-18a-3p	CCDC141	cds	-25.9	-0.427989
miR-467f	mmu-miR-467f	PRPF39	cds	-26.5	-0.427745
miR-18a-3p	hsa-miR-18a-3p	NECTIN3	five_prime_UTR	-34.3	-0.427262
mir-30c-1	ssc-mir-30c-1	ZFHX3	five_prime_UTR	-25.7	-0.427061
miR-9-3p	hsa-miR-9-3p	AUH	cds	-25.8	-0.426863
mir-30c-1	ssc-mir-30c-1	TIPARP	three_prime_UTR	-28.7	-0.426724
mir-30c-1	ssc-mir-30c-1	GGNBP2	cds	-26.8	-0.426719
miR-18a-3p	hsa-miR-18a-3p	IPMK	five_prime_UTR	-28.6	-0.426593
miR-18a-3p	hsa-miR-18a-3p	CFAP97	five_prime_UTR	-26	-0.42654
mir-30c-1	ssc-mir-30c-1	ZHX1	cds	-26.3	-0.426535
miR-467f	mmu-miR-467f	OPA1	three_prime_UTR	-28.4	-0.426527
miR-9-3p	hsa-miR-9-3p	KIAA1524	five_prime_UTR	-25.7	-0.426295
miR-18a-3p	hsa-miR-18a-3p	PHF20L1	cds	-26.7	-0.426268
miR-223	ssc-miR-223	DNAJC9	cds	-25.3	-0.426095
mir-30c-1	ssc-mir-30c-1	ZNF25	cds	-25.5	-0.426057
mir-30c-1	ssc-mir-30c-1	ARHGAP29	three_prime_UTR	-29.3	-0.425862
miR-18a-3p	hsa-miR-18a-3p	MAP3K13	cds	-27.8	-0.425609
mir-30c-1	ssc-mir-30c-1	TBK1	five_prime_UTR	-26.1	-0.425436
miR-467f	mmu-miR-467f	MYEF2	five_prime_UTR	-26.7	-0.424933
miR-18a-3p	hsa-miR-18a-3p	DYRK2	cds	-34.8	-0.424918
miR-18a-3p	hsa-miR-18a-3p	DYRK2	five_prime_UTR	-25.3	-0.424918
miR-9-3p	hsa-miR-9-3p	N4BP1	five_prime_UTR	-25.1	-0.424463
miR-18a-3p	hsa-miR-18a-3p	ADAM22	cds	-28.1	-0.424273
miR-18a-3p	hsa-miR-18a-3p	ADAM22	three_prime_UTR	-26.3	-0.424273
miR-18a-3p	hsa-miR-18a-3p	ADAM22	five_prime_UTR	-25.5	-0.424273
miR-9-3p	hsa-miR-9-3p	PDLIM5	cds	-26.3	-0.424258
mir-30c-1	ssc-mir-30c-1	STX2	cds	-25.4	-0.424196
miR-18a-3p	hsa-miR-18a-3p	TAPT1	three_prime_UTR	-27.1	-0.42417
mir-30c-1	ssc-mir-30c-1	ABCA1	cds	-25.4	-0.424151
miR-18a-3p	hsa-miR-18a-3p	CMC1	three_prime_UTR	-25.1	-0.423738
miR-467f	mmu-miR-467f	TUBE1	cds	-25.5	-0.423632
mir-30c-1	ssc-mir-30c-1	VCAN	cds	-25.8	-0.423563
miR-96-5p	ssc-miR-96-5p	CENPQ	three_prime_UTR	-27.4	-0.42343
miR-9-3p	hsa-miR-9-3p	MYO9A	cds	-26.1	-0.423309
miR-467f	mmu-miR-467f	CHM	three_prime_UTR	-29.4	-0.423297
mir-30c-1	ssc-mir-30c-1	RRP15	three_prime_UTR	-25.1	-0.42305
miR-18a-3p	hsa-miR-18a-3p	ZBTB20	cds	-30.3	-0.423033
miR-18a-3p	hsa-miR-18a-3p	ZBTB20	three_prime_UTR	-26	-0.423033
miR-18a-3p	hsa-miR-18a-3p	ZBTB20	cds	-27	-0.423033
miR-18a-3p	hsa-miR-18a-3p	ZBTB20	five_prime_UTR	-27.8	-0.423033
mir-30c-1	ssc-mir-30c-1	RAB3GAP2	cds	-29.5	-0.422794
mir-30c-1	ssc-mir-30c-1	ITGB1	three_prime_UTR	-32.8	-0.422592
mir-30c-1	ssc-mir-30c-1	FILIP1L	cds	-25.7	-0.422409
miR-467f	mmu-miR-467f	VRK2	cds	-30.2	-0.422121
miR-18a-3p	hsa-miR-18a-3p	SEMA5A	cds	-32.1	-0.421861
miR-18a-3p	hsa-miR-18a-3p	SEMA5A	five_prime_UTR	-28	-0.421861
miR-18a-3p	hsa-miR-18a-3p	DDX50	cds	-26.2	-0.421722
miR-9-3p	hsa-miR-9-3p	THUMPD3	cds	-25.8	-0.421657
mir-30c-1	ssc-mir-30c-1	SESTD1	three_prime_UTR	-25.4	-0.421295
miR-18a-3p	hsa-miR-18a-3p	CHD9	cds	-29.7	-0.42106
miR-18a-3p	hsa-miR-18a-3p	CHRNA1	three_prime_UTR	-30.6	-0.42102
mir-30c-1	ssc-mir-30c-1	ANKIB1	three_prime_UTR	-25.4	-0.42083
miR-18a-3p	hsa-miR-18a-3p	ZBTB18	cds	-29.8	-0.420231
mir-30c-1	ssc-mir-30c-1	SUGCT	cds	-29.9	-0.420115
mir-30c-1	ssc-mir-30c-1	SUGCT	three_prime_UTR	-28.6	-0.420115
miR-467f	mmu-miR-467f	CHD6	three_prime_UTR	-26.6	-0.419959
mir-30c-1	ssc-mir-30c-1	XRN1	cds	-27.8	-0.419942
mir-30c-1	ssc-mir-30c-1	PPP2R3A	cds	-26.5	-0.419922
miR-9-3p	hsa-miR-9-3p	CCDC150	cds	-25.2	-0.419822
mir-30c-1	ssc-mir-30c-1	LRRC49	cds	-25.2	-0.419774
mir-30c-1	ssc-mir-30c-1	LRRC49	three_prime_UTR	-25.6	-0.419774
miR-18a-3p	hsa-miR-18a-3p	TBC1D12	cds	-30.6	-0.419471
miR-18a-3p	hsa-miR-18a-3p	GAB1	cds	-35.9	-0.419463
mir-30c-1	ssc-mir-30c-1	SRPK2	three_prime_UTR	-27.1	-0.419295
miR-467f	mmu-miR-467f	BIRC6	cds	-25.8	-0.418888
mir-30c-1	ssc-mir-30c-1	ELK4	cds	-31	-0.418721
miR-18a-3p	hsa-miR-18a-3p	IKZF2	cds	-28.3	-0.418707
miR-18a-3p	hsa-miR-18a-3p	IKZF2	three_prime_UTR	-26.6	-0.418707
miR-18a-3p	hsa-miR-18a-3p	IFT74	five_prime_UTR	-28.6	-0.418624
miR-467f	mmu-miR-467f	SMARCA5	three_prime_UTR	-25.2	-0.418443
miR-467f	mmu-miR-467f	BTBD9	three_prime_UTR	-27.1	-0.41816
mir-30c-1	ssc-mir-30c-1	CSDE1	three_prime_UTR	-28.4	-0.418119
mir-30c-1	ssc-mir-30c-1	PHKA1	cds	-28	-0.417828
mir-30c-1	ssc-mir-30c-1	PHKA1	three_prime_UTR	-25.7	-0.417828
miR-96-5p	ssc-miR-96-5p	PHC3	cds	-25.1	-0.41773
mir-30c-1	ssc-mir-30c-1	ITPR2	five_prime_UTR	-26.7	-0.417358
miR-96-5p	ssc-miR-96-5p	STAG1	cds	-28.7	-0.417316
mir-30c-1	ssc-mir-30c-1	PPFIBP1	cds	-26	-0.417131
miR-18a-3p	hsa-miR-18a-3p	PTPN4	five_prime_UTR	-34	-0.417094
mir-30c-1	ssc-mir-30c-1	UPF2	cds	-26.5	-0.417091
miR-467f	mmu-miR-467f	NTRK2	five_prime_UTR	-28.2	-0.416785
miR-18a-3p	hsa-miR-18a-3p	EXOC4	cds	-26.4	-0.416707
miR-18a-3p	hsa-miR-18a-3p	EXOC4	cds	-26.4	-0.416707
miR-18a-3p	hsa-miR-18a-3p	EXOC4	three_prime_UTR	-25.5	-0.416707
mir-30c-1	ssc-mir-30c-1	NCKAP1	cds	-25.7	-0.41659
mir-30c-1	ssc-mir-30c-1	ZEB2	five_prime_UTR	-28.1	-0.416485
mir-30c-1	ssc-mir-30c-1	OSGIN2	three_prime_UTR	-26.8	-0.416278
miR-467f	mmu-miR-467f	ASCC3	five_prime_UTR	-27.4	-0.416074
miR-9-3p	hsa-miR-9-3p	EIF1AX	cds	-26.2	-0.415858
miR-18a-3p	hsa-miR-18a-3p	HLF	five_prime_UTR	-29	-0.415691
miR-467f	mmu-miR-467f	RAB3GAP1	five_prime_UTR	-26.3	-0.415554
mir-30c-1	ssc-mir-30c-1	DNTTIP2	three_prime_UTR	-27.4	-0.415383
mir-30c-1	ssc-mir-30c-1	ATRN	cds	-25.4	-0.415241
miR-18a-3p	hsa-miR-18a-3p	SSR3	three_prime_UTR	-25.7	-0.414818
miR-18a-3p	hsa-miR-18a-3p	ABCA6	cds	-30.7	-0.414748
mir-30c-1	ssc-mir-30c-1	SLC30A6	cds	-26.2	-0.414733
miR-18a-3p	hsa-miR-18a-3p	UGCG	five_prime_UTR	-27.1	-0.414376
miR-18a-3p	hsa-miR-18a-3p	ETV1	three_prime_UTR	-26.4	-0.414369
mir-30c-1	ssc-mir-30c-1	ITFG1	cds	-28.4	-0.414203
mir-30c-1	ssc-mir-30c-1	CTDSPL2	three_prime_UTR	-26.1	-0.414092
miR-96-5p	ssc-miR-96-5p	AP1AR	cds	-28.7	-0.413745
mir-30c-1	ssc-mir-30c-1	ECM2	three_prime_UTR	-25.1	-0.413565
mir-30c-1	ssc-mir-30c-1	KLF7	cds	-31.8	-0.413416
mir-30c-1	ssc-mir-30c-1	KLF7	three_prime_UTR	-26.6	-0.413416
mir-30c-1	ssc-mir-30c-1	KLF7	five_prime_UTR	-26.5	-0.413416
mir-30c-1	ssc-mir-30c-1	TRAPPC6B	three_prime_UTR	-27.3	-0.413362
miR-9-3p	hsa-miR-9-3p	RPS6KC1	cds	-25.4	-0.413325
miR-18a-3p	hsa-miR-18a-3p	CUL5	three_prime_UTR	-27.7	-0.413218
miR-18a-3p	hsa-miR-18a-3p	CUL5	five_prime_UTR	-26.8	-0.413218
mir-30c-1	ssc-mir-30c-1	BCLAF1	cds	-25.4	-0.413118
miR-467f	mmu-miR-467f	ZFHX3	cds	-25	-0.412979
miR-467f	mmu-miR-467f	ZFHX3	five_prime_UTR	-25.1	-0.412979
miR-467f	mmu-miR-467f	FDX1	three_prime_UTR	-25.5	-0.41278
mir-30c-1	ssc-mir-30c-1	VPS13C	cds	-25	-0.412531
mir-30c-1	ssc-mir-30c-1	ZSWIM6	three_prime_UTR	-29.9	-0.412132
miR-467f	mmu-miR-467f	SLC35B3	five_prime_UTR	-26.1	-0.411992
miR-18a-3p	hsa-miR-18a-3p	SOGA3	five_prime_UTR	-33.7	-0.411874
mir-30c-1	ssc-mir-30c-1	TRMT6	cds	-25.4	-0.411816
miR-223	ssc-miR-223	PTAR1	three_prime_UTR	-27.5	-0.411793
miR-223	ssc-miR-223	CCDC88A	cds	-25.7	-0.411701
miR-18a-3p	hsa-miR-18a-3p	CREBRF	five_prime_UTR	-25.2	-0.411569
mir-30c-1	ssc-mir-30c-1	TAF2	cds	-26.4	-0.411487
mir-30c-1	ssc-mir-30c-1	DLC1	five_prime_UTR	-25.2	-0.411129
mir-30c-1	ssc-mir-30c-1	ZNF644	cds	-28.2	-0.410901
miR-18a-3p	hsa-miR-18a-3p	FBXW7	five_prime_UTR	-31.1	-0.410843
mir-30c-1	ssc-mir-30c-1	GOLGB1	cds	-30.2	-0.410641
mir-30c-1	ssc-mir-30c-1	CCNT2	cds	-28.3	-0.410601
mir-30c-1	ssc-mir-30c-1	CCNT2	three_prime_UTR	-27.4	-0.410601
mir-30c-1	ssc-mir-30c-1	AGPS	five_prime_UTR	-25.7	-0.410554
miR-18a-3p	hsa-miR-18a-3p	TOX	three_prime_UTR	-26.6	-0.410522
miR-467f	mmu-miR-467f	MRPS35	three_prime_UTR	-26.1	-0.41049
miR-467f	mmu-miR-467f	SKA2	three_prime_UTR	-27.4	-0.410105
miR-18a-3p	hsa-miR-18a-3p	ESF1	cds	-25.2	-0.410078
miR-467f	mmu-miR-467f	CRYBG3	cds	-25.6	-0.410055
mir-30c-1	ssc-mir-30c-1	ARHGAP24	cds	-27.5	-0.409721
miR-467f	mmu-miR-467f	LRRC58	cds	-25.1	-0.409315
miR-467f	mmu-miR-467f	DHX36	cds	-26.4	-0.409227
miR-467f	mmu-miR-467f	PHKA1	three_prime_UTR	-25.2	-0.409043
mir-30c-1	ssc-mir-30c-1	CDC27	cds	-28	-0.408932
mir-30c-1	ssc-mir-30c-1	POSTN	three_prime_UTR	-27	-0.408809
mir-30c-1	ssc-mir-30c-1	KCNN3	five_prime_UTR	-30.6	-0.408746
miR-18a-3p	hsa-miR-18a-3p	KTN1	five_prime_UTR	-26.6	-0.408536
mir-30c-1	ssc-mir-30c-1	PCYOX1	three_prime_UTR	-30	-0.408387
mir-30c-1	ssc-mir-30c-1	NBEA	cds	-27.2	-0.407808
mir-30c-1	ssc-mir-30c-1	NBEA	three_prime_UTR	-25.2	-0.407808
mir-30c-1	ssc-mir-30c-1	MEIOB	cds	-28	-0.407795
mir-30c-1	ssc-mir-30c-1	MBD5	five_prime_UTR	-25.6	-0.407554
mir-30c-1	ssc-mir-30c-1	PSME4	cds	-26.6	-0.40693
mir-30c-1	ssc-mir-30c-1	UBR5	cds	-25.3	-0.406858
miR-9-3p	hsa-miR-9-3p	BTBD3	three_prime_UTR	-25.2	-0.406826
miR-18a-3p	hsa-miR-18a-3p	CWF19L2	cds	-26.1	-0.406092
mir-30c-1	ssc-mir-30c-1	EHBP1	cds	-26.8	-0.406014
mir-30c-1	ssc-mir-30c-1	ABCA5	three_prime_UTR	-26.7	-0.405865
mir-30c-1	ssc-mir-30c-1	FAM126B	three_prime_UTR	-26.9	-0.405807
miR-467f	mmu-miR-467f	AGL	three_prime_UTR	-25.4	-0.405551
miR-467f	mmu-miR-467f	CSNK1G3	three_prime_UTR	-32.1	-0.405472
miR-18a-3p	hsa-miR-18a-3p	PLCB1	cds	-26.2	-0.405224
miR-223	ssc-miR-223	ANLN	three_prime_UTR	-25.5	-0.405174
miR-18a-3p	hsa-miR-18a-3p	NCOA1	cds	-25.4	-0.405084
miR-18a-3p	hsa-miR-18a-3p	NCOA1	three_prime_UTR	-26.2	-0.405084
miR-18a-3p	hsa-miR-18a-3p	MPHOSPH10	five_prime_UTR	-25.8	-0.40499
miR-96-5p	ssc-miR-96-5p	GNB4	three_prime_UTR	-25.9	-0.404942
miR-467f	mmu-miR-467f	MRC1	cds	-25.4	-0.404828
mir-30c-1	ssc-mir-30c-1	CHD6	three_prime_UTR	-26.3	-0.404728
mir-30c-1	ssc-mir-30c-1	CHD6	five_prime_UTR	-28.9	-0.404728
mir-30c-1	ssc-mir-30c-1	DCAF1	cds	-28	-0.404633
mir-30c-1	ssc-mir-30c-1	SOS2	cds	-29.1	-0.404553
mir-30c-1	ssc-mir-30c-1	WRN	cds	-25.5	-0.404443
mir-30c-1	ssc-mir-30c-1	ICE2	five_prime_UTR	-28.7	-0.40429
mir-30c-1	ssc-mir-30c-1	KIAA1109	cds	-26.8	-0.40427
miR-9-3p	hsa-miR-9-3p	MAP3K5	cds	-28.7	-0.403969
mir-30c-1	ssc-mir-30c-1	THOC2	three_prime_UTR	-25	-0.403949
mir-30c-1	ssc-mir-30c-1	MED13	cds	-26.7	-0.403718
miR-18a-3p	hsa-miR-18a-3p	MAP4K3	cds	-30.6	-0.403494
miR-18a-3p	hsa-miR-18a-3p	RNF217	three_prime_UTR	-26.2	-0.403473
miR-18a-3p	hsa-miR-18a-3p	RNF217	five_prime_UTR	-25.8	-0.403473
mir-30c-1	ssc-mir-30c-1	ATAD1	three_prime_UTR	-27.4	-0.403354
mir-30c-1	ssc-mir-30c-1	TXLNB	three_prime_UTR	-25.6	-0.403126
mir-30c-1	ssc-mir-30c-1	TIAL1	three_prime_UTR	-30.8	-0.402547
mir-30c-1	ssc-mir-30c-1	ATP13A3	five_prime_UTR	-27.7	-0.40246
miR-18a-3p	hsa-miR-18a-3p	UBE3A	cds	-30.1	-0.40226
miR-18a-3p	hsa-miR-18a-3p	UBE3A	cds	-30.1	-0.40226
miR-18a-3p	hsa-miR-18a-3p	UBE3A	five_prime_UTR	-26.2	-0.40226
miR-467f	mmu-miR-467f	SLK	cds	-25.2	-0.402259
miR-9-3p	hsa-miR-9-3p	ZEB2	cds	-25.2	-0.402233
miR-467f	mmu-miR-467f	SMURF2	cds	-25.7	-0.402199
miR-18a-3p	hsa-miR-18a-3p	USP24	cds	-32.1	-0.401899
mir-30c-1	ssc-mir-30c-1	CTNNA3	three_prime_UTR	-26.6	-0.401857
miR-18a-3p	hsa-miR-18a-3p	ANGPT2	five_prime_UTR	-30.7	-0.401828
mir-30c-1	ssc-mir-30c-1	IGF1R	cds	-26.8	-0.401655
miR-18a-3p	hsa-miR-18a-3p	PROX1	cds	-27.2	-0.401584
miR-18a-3p	hsa-miR-18a-3p	PROX1	five_prime_UTR	-33.2	-0.401584
mir-30c-1	ssc-mir-30c-1	FMNL2	three_prime_UTR	-25.7	-0.400757
miR-467f	mmu-miR-467f	ZBTB25	cds	-25.6	-0.400723
miR-96-5p	ssc-miR-96-5p	SOGA3	three_prime_UTR	-26.5	-0.400605
mir-30c-1	ssc-mir-30c-1	PCDH18	cds	-25.5	-0.400592
mir-30c-1	ssc-mir-30c-1	PCDH18	three_prime_UTR	-25.9	-0.400592
miR-18a-3p	hsa-miR-18a-3p	CSRNP3	cds	-26	-0.400541
miR-18a-3p	hsa-miR-18a-3p	CSRNP3	three_prime_UTR	-34.1	-0.400541
miR-18a-3p	hsa-miR-18a-3p	CSRNP3	five_prime_UTR	-25.5	-0.400541
mir-30c-1	ssc-mir-30c-1	ZNF280C	cds	-28.8	-0.399509
miR-18a-3p	hsa-miR-18a-3p	SP4	five_prime_UTR	-32.6	-0.399506
mir-30c-1	ssc-mir-30c-1	PTPN12	cds	-25.8	-0.399234
miR-96-5p	ssc-miR-96-5p	PIAS1	three_prime_UTR	-25.4	-0.399106
mir-30c-1	ssc-mir-30c-1	CAP2	cds	-25	-0.398959
mir-30c-1	ssc-mir-30c-1	CAP2	three_prime_UTR	-27.2	-0.398959
mir-30c-1	ssc-mir-30c-1	BTBD1	cds	-25.3	-0.398915
miR-223	ssc-miR-223	RPS6KA3	three_prime_UTR	-26	-0.398896
mir-30c-1	ssc-mir-30c-1	LIN54	cds	-26.5	-0.398879
mir-30c-1	ssc-mir-30c-1	LIN54	three_prime_UTR	-28.4	-0.398879
miR-467f	mmu-miR-467f	SNTB2	three_prime_UTR	-28	-0.398584
mir-30c-1	ssc-mir-30c-1	LRP6	cds	-30.7	-0.398458
miR-18a-3p	hsa-miR-18a-3p	CCDC62	three_prime_UTR	-31.5	-0.398369
mir-30c-1	ssc-mir-30c-1	DDX50	cds	-25.1	-0.398234
mir-30c-1	ssc-mir-30c-1	CEP68	three_prime_UTR	-29.3	-0.398205
miR-18a-3p	hsa-miR-18a-3p	CCDC14	cds	-27.3	-0.398156
miR-96-5p	ssc-miR-96-5p	CHEK1	five_prime_UTR	-28.1	-0.398117
miR-18a-3p	hsa-miR-18a-3p	SUGT1	three_prime_UTR	-25.1	-0.398088
mir-30c-1	ssc-mir-30c-1	CCNG1	five_prime_UTR	-27.9	-0.397955
mir-30c-1	ssc-mir-30c-1	RECK	cds	-35.2	-0.397822
mir-30c-1	ssc-mir-30c-1	RECK	three_prime_UTR	-26.9	-0.397822
mir-30c-1	ssc-mir-30c-1	DOCK11	cds	-27.3	-0.397795
miR-18a-3p	hsa-miR-18a-3p	TTLL7	five_prime_UTR	-30.9	-0.39761
mir-30c-1	ssc-mir-30c-1	CCDC141	cds	-30.1	-0.39758
mir-30c-1	ssc-mir-30c-1	GULP1	five_prime_UTR	-25.4	-0.397526
miR-467f	mmu-miR-467f	CDC40	cds	-26.2	-0.397518
mir-30c-1	ssc-mir-30c-1	PAPOLA	cds	-26	-0.397274
miR-18a-3p	hsa-miR-18a-3p	ZNF713	five_prime_UTR	-25.4	-0.396683
mir-30c-1	ssc-mir-30c-1	SMG1	cds	-26	-0.3965
mir-30c-1	ssc-mir-30c-1	ATF7IP	cds	-25.3	-0.396288
miR-96-5p	ssc-miR-96-5p	PSME4	cds	-28.3	-0.396243
miR-9-3p	hsa-miR-9-3p	NCBP1	cds	-25.1	-0.396064
miR-18a-3p	hsa-miR-18a-3p	LRIF1	five_prime_UTR	-25.6	-0.396019
miR-18a-3p	hsa-miR-18a-3p	SNX16	five_prime_UTR	-30.1	-0.395912
mir-30c-1	ssc-mir-30c-1	UPF3B	three_prime_UTR	-30.3	-0.395871
mir-30c-1	ssc-mir-30c-1	GPATCH2L	cds	-26.9	-0.395823
mir-30c-1	ssc-mir-30c-1	GPATCH2L	three_prime_UTR	-30.7	-0.395823
mir-30c-1	ssc-mir-30c-1	RAB3GAP1	three_prime_UTR	-28.5	-0.395821
mir-30c-1	ssc-mir-30c-1	RAB3GAP1	five_prime_UTR	-25.7	-0.395821
miR-223	ssc-miR-223	LRP6	cds	-25.3	-0.395634
mir-30c-1	ssc-mir-30c-1	DIAPH2	cds	-25.2	-0.395312
mir-30c-1	ssc-mir-30c-1	L2HGDH	three_prime_UTR	-29.1	-0.3952
miR-18a-3p	hsa-miR-18a-3p	ABI2	cds	-28.6	-0.395125
miR-18a-3p	hsa-miR-18a-3p	ABI2	three_prime_UTR	-27.9	-0.395125
miR-18a-3p	hsa-miR-18a-3p	ABI2	five_prime_UTR	-28.9	-0.395125
miR-9-3p	hsa-miR-9-3p	ATG5	five_prime_UTR	-27.2	-0.395113
miR-223	ssc-miR-223	PLCB1	cds	-25.9	-0.394939
mir-30c-1	ssc-mir-30c-1	PRRC2C	cds	-29.8	-0.394913
mir-30c-1	ssc-mir-30c-1	SLC35A5	cds	-28	-0.394878
miR-467f	mmu-miR-467f	MTUS1	cds	-27.2	-0.394372
miR-467f	mmu-miR-467f	MTUS1	three_prime_UTR	-25.4	-0.394372
miR-18a-3p	hsa-miR-18a-3p	C12H17orf75	cds	-25.4	-0.394094
miR-18a-3p	hsa-miR-18a-3p	C12H17orf75	five_prime_UTR	-26.3	-0.394094
miR-9-3p	hsa-miR-9-3p	SMC6	cds	-25.2	-0.393036
mir-30c-1	ssc-mir-30c-1	ASPH	three_prime_UTR	-25.4	-0.392941
miR-96-5p	ssc-miR-96-5p	THOC7	three_prime_UTR	-25.5	-0.392848
mir-30c-1	ssc-mir-30c-1	LATS1	cds	-27.3	-0.392712
mir-30c-1	ssc-mir-30c-1	LATS1	three_prime_UTR	-25.3	-0.392712
mir-30c-1	ssc-mir-30c-1	NAA16	three_prime_UTR	-26.5	-0.392544
miR-467f	mmu-miR-467f	TMEM33	three_prime_UTR	-30.3	-0.392524
mir-30c-1	ssc-mir-30c-1	SLC30A4	three_prime_UTR	-25.3	-0.392402
mir-30c-1	ssc-mir-30c-1	WDR44	cds	-25.9	-0.392323
miR-18a-3p	hsa-miR-18a-3p	IGSF1	cds	-28	-0.392157
mir-30c-1	ssc-mir-30c-1	SOX6	cds	-26.1	-0.391766
miR-223	ssc-miR-223	ERCC6L2	three_prime_UTR	-25.4	-0.391447
mir-30c-1	ssc-mir-30c-1	JMJD1C	cds	-30	-0.39134
mir-30c-1	ssc-mir-30c-1	PLEKHF2	three_prime_UTR	-25.5	-0.391116
mir-30c-1	ssc-mir-30c-1	ZNF462	cds	-27.4	-0.391067
miR-18a-3p	hsa-miR-18a-3p	TMOD3	five_prime_UTR	-28.6	-0.391021
miR-18a-3p	hsa-miR-18a-3p	PLCL1	five_prime_UTR	-25.5	-0.390964
miR-18a-3p	hsa-miR-18a-3p	KMT2E	cds	-27.9	-0.390459
mir-30c-1	ssc-mir-30c-1	TMPO	three_prime_UTR	-26.8	-0.3904
mir-30c-1	ssc-mir-30c-1	CLOCK	cds	-25	-0.390396
mir-30c-1	ssc-mir-30c-1	RBM26	three_prime_UTR	-27.9	-0.390333
miR-223	ssc-miR-223	SF3B1	five_prime_UTR	-25.5	-0.390174
miR-18a-3p	hsa-miR-18a-3p	CSPP1	cds	-26.5	-0.389988
mir-30c-1	ssc-mir-30c-1	ZMYM4	five_prime_UTR	-30.4	-0.389901
miR-96-5p	ssc-miR-96-5p	ZNF507	cds	-26.2	-0.389878
miR-96-5p	ssc-miR-96-5p	METTL14	three_prime_UTR	-29.1	-0.389287
mir-30c-1	ssc-mir-30c-1	ADAM10	three_prime_UTR	-25.5	-0.389232
miR-9-3p	hsa-miR-9-3p	INO80D	cds	-26.3	-0.388795
mir-30c-1	ssc-mir-30c-1	ATR	cds	-26.5	-0.388746
miR-18a-3p	hsa-miR-18a-3p	ST3GAL6	three_prime_UTR	-25.5	-0.388634
miR-18a-3p	hsa-miR-18a-3p	ST3GAL6	five_prime_UTR	-28.6	-0.388634
mir-30c-1	ssc-mir-30c-1	ATM	cds	-27.6	-0.388398
miR-18a-3p	hsa-miR-18a-3p	FER	three_prime_UTR	-29.9	-0.388339
mir-30c-1	ssc-mir-30c-1	TRIM37	cds	-27	-0.388268
mir-30c-1	ssc-mir-30c-1	LMO7	cds	-27.8	-0.388199
mir-30c-1	ssc-mir-30c-1	OMA1	three_prime_UTR	-25.9	-0.387944
mir-30c-1	ssc-mir-30c-1	DYNLT3	three_prime_UTR	-25.6	-0.387736
mir-30c-1	ssc-mir-30c-1	DYNLT3	five_prime_UTR	-25.6	-0.387736
mir-30c-1	ssc-mir-30c-1	SETD7	three_prime_UTR	-26.1	-0.387659
mir-30c-1	ssc-mir-30c-1	SPCS3	cds	-25.8	-0.387496
mir-30c-1	ssc-mir-30c-1	SPCS3	three_prime_UTR	-26	-0.387496
miR-467f	mmu-miR-467f	TOP2A	cds	-25.1	-0.387468
miR-467f	mmu-miR-467f	TOP2A	three_prime_UTR	-26.6	-0.387468
mir-30c-1	ssc-mir-30c-1	NLN	cds	-25.2	-0.387275
mir-30c-1	ssc-mir-30c-1	NLN	three_prime_UTR	-28.7	-0.387275
mir-30c-1	ssc-mir-30c-1	NLN	five_prime_UTR	-28	-0.387275
miR-18a-3p	hsa-miR-18a-3p	CDKN1B	cds	-29.1	-0.387216
miR-18a-3p	hsa-miR-18a-3p	CDKN1B	three_prime_UTR	-26.4	-0.387216
miR-467f	mmu-miR-467f	STX2	three_prime_UTR	-27.3	-0.3872
mir-30c-1	ssc-mir-30c-1	ZNF438	cds	-25.9	-0.387159
miR-18a-3p	hsa-miR-18a-3p	ST8SIA1	five_prime_UTR	-30.2	-0.386815
mir-30c-1	ssc-mir-30c-1	MALT1	cds	-27.8	-0.38666
miR-467f	mmu-miR-467f	AFF4	three_prime_UTR	-25.3	-0.386126
mir-30c-1	ssc-mir-30c-1	PPP1R9A	cds	-28.7	-0.38596
miR-9-3p	hsa-miR-9-3p	USP45	cds	-25.6	-0.385601
miR-18a-3p	hsa-miR-18a-3p	TRIM2	cds	-27.1	-0.385225
mir-30c-1	ssc-mir-30c-1	WASL	three_prime_UTR	-27.1	-0.385211
mir-30c-1	ssc-mir-30c-1	LRPPRC	three_prime_UTR	-26.7	-0.385153
miR-18a-3p	hsa-miR-18a-3p	PRKAA2	cds	-29.4	-0.384824
mir-30c-1	ssc-mir-30c-1	RBM25	cds	-25.5	-0.38482
miR-467f	mmu-miR-467f	APPBP2	five_prime_UTR	-27.1	-0.384645
miR-18a-3p	hsa-miR-18a-3p	SYNPO2	cds	-26	-0.384444
miR-18a-3p	hsa-miR-18a-3p	SYNPO2	three_prime_UTR	-25.3	-0.384444
mir-30c-1	ssc-mir-30c-1	PTPRB	cds	-28	-0.384432
miR-467f	mmu-miR-467f	PEAK1	cds	-25.3	-0.384341
mir-30c-1	ssc-mir-30c-1	SLC30A9	cds	-27.4	-0.38388
miR-18a-3p	hsa-miR-18a-3p	GCFC2	three_prime_UTR	-25.7	-0.383678
miR-96-5p	ssc-miR-96-5p	AZIN1	three_prime_UTR	-26.1	-0.383402
mir-30c-1	ssc-mir-30c-1	SLC20A1	cds	-25.4	-0.383251
mir-30c-1	ssc-mir-30c-1	BAZ2B	cds	-27.3	-0.383098
mir-30c-1	ssc-mir-30c-1	BAZ2B	five_prime_UTR	-25.6	-0.383098
mir-30c-1	ssc-mir-30c-1	NCOA4	cds	-31.4	-0.383076
miR-467f	mmu-miR-467f	GORAB	five_prime_UTR	-25	-0.383037
mir-30c-1	ssc-mir-30c-1	PTPN11	three_prime_UTR	-27	-0.382919
mir-30c-1	ssc-mir-30c-1	JAK2	three_prime_UTR	-28.2	-0.382863
miR-18a-3p	hsa-miR-18a-3p	MYO1B	five_prime_UTR	-25.5	-0.382743
miR-18a-3p	hsa-miR-18a-3p	ZNF24	cds	-25	-0.382734
miR-18a-3p	hsa-miR-18a-3p	ZNF24	three_prime_UTR	-26.2	-0.382734
mir-30c-1	ssc-mir-30c-1	VTA1	three_prime_UTR	-26.6	-0.382693
miR-467f	mmu-miR-467f	PPP4R3A	cds	-25.4	-0.382035
miR-9-3p	hsa-miR-9-3p	JMJD1C	cds	-27.6	-0.381944
mir-30c-1	ssc-mir-30c-1	PDS5A	cds	-27.2	-0.381935
mir-30c-1	ssc-mir-30c-1	AKAP6	cds	-27.1	-0.381901
mir-30c-1	ssc-mir-30c-1	AKAP6	five_prime_UTR	-25.6	-0.381901
mir-30c-1	ssc-mir-30c-1	TRAM1	cds	-25.9	-0.381788
mir-30c-1	ssc-mir-30c-1	WASHC4	cds	-29	-0.381655
miR-96-5p	ssc-miR-96-5p	COL5A2	cds	-26.7	-0.381654
mir-30c-1	ssc-mir-30c-1	CEP170	five_prime_UTR	-26.7	-0.381567
mir-30c-1	ssc-mir-30c-1	TJP1	cds	-26.2	-0.381386
mir-30c-1	ssc-mir-30c-1	EDNRB	cds	-25	-0.381281
mir-30c-1	ssc-mir-30c-1	EDNRB	three_prime_UTR	-26.3	-0.381281
miR-467f	mmu-miR-467f	KLF12	three_prime_UTR	-27.3	-0.38117
miR-18a-3p	hsa-miR-18a-3p	ABCA5	three_prime_UTR	-29.9	-0.381086
miR-18a-3p	hsa-miR-18a-3p	ABCA5	five_prime_UTR	-27.1	-0.381086
miR-467f	mmu-miR-467f	PPIL4	cds	-26.6	-0.380806
mir-30c-1	ssc-mir-30c-1	NVL	cds	-26.8	-0.380759
mir-30c-1	ssc-mir-30c-1	NVL	three_prime_UTR	-26.7	-0.380759
mir-30c-1	ssc-mir-30c-1	MMADHC	three_prime_UTR	-26.6	-0.380606
mir-30c-1	ssc-mir-30c-1	MSH2	cds	-25.4	-0.38055
miR-223	ssc-miR-223	THAP5	three_prime_UTR	-27.1	-0.380394
mir-30c-1	ssc-mir-30c-1	NIPBL	cds	-30.2	-0.380067
miR-18a-3p	hsa-miR-18a-3p	BRMS1L	five_prime_UTR	-25.3	-0.380011
miR-467f	mmu-miR-467f	ANKIB1	cds	-26.2	-0.379989
miR-467f	mmu-miR-467f	ANKIB1	five_prime_UTR	-27.3	-0.379989
mir-30c-1	ssc-mir-30c-1	CUL4B	cds	-25.2	-0.379969
mir-30c-1	ssc-mir-30c-1	CUL4B	three_prime_UTR	-26.6	-0.379969
mir-30c-1	ssc-mir-30c-1	CUL4B	five_prime_UTR	-26.7	-0.379969
mir-30c-1	ssc-mir-30c-1	XPO1	three_prime_UTR	-25.7	-0.379306
miR-467f	mmu-miR-467f	ZFPM2	cds	-25.9	-0.379283
miR-223	ssc-miR-223	TOP1	cds	-26	-0.379283
mir-30c-1	ssc-mir-30c-1	VPS13A	cds	-29.2	-0.378974
miR-467f	mmu-miR-467f	C16H5orf51	three_prime_UTR	-25.6	-0.378826
miR-18a-3p	hsa-miR-18a-3p	TWSG1	three_prime_UTR	-25.1	-0.378819
miR-18a-3p	hsa-miR-18a-3p	TWSG1	five_prime_UTR	-25.6	-0.378819
mir-30c-1	ssc-mir-30c-1	LCOR	five_prime_UTR	-25.1	-0.378636
mir-30c-1	ssc-mir-30c-1	FAM172A	three_prime_UTR	-32.1	-0.37862
mir-30c-1	ssc-mir-30c-1	ROCK2	three_prime_UTR	-25.8	-0.378585
miR-467f	mmu-miR-467f	GPC6	three_prime_UTR	-27.1	-0.378481
miR-18a-3p	hsa-miR-18a-3p	GEN1	five_prime_UTR	-26.8	-0.378023
mir-30c-1	ssc-mir-30c-1	TRPM7	cds	-25.3	-0.377552
mir-30c-1	ssc-mir-30c-1	HNRNPU	three_prime_UTR	-28.8	-0.377484
mir-30c-1	ssc-mir-30c-1	EP300	cds	-26.4	-0.377053
mir-30c-1	ssc-mir-30c-1	PKN2	cds	-25.6	-0.376956
mir-30c-1	ssc-mir-30c-1	PKN2	three_prime_UTR	-25.1	-0.376956
miR-467f	mmu-miR-467f	PI15	five_prime_UTR	-29.5	-0.376947
miR-96-5p	ssc-miR-96-5p	GBE1	three_prime_UTR	-25.4	-0.376927
miR-223	ssc-miR-223	CSDE1	three_prime_UTR	-25.6	-0.37685
mir-30c-1	ssc-mir-30c-1	MTDH	three_prime_UTR	-25	-0.376843
mir-30c-1	ssc-mir-30c-1	DNAJC9	cds	-26.3	-0.376667
mir-30c-1	ssc-mir-30c-1	RABEP1	cds	-25	-0.376411
mir-30c-1	ssc-mir-30c-1	LRIF1	three_prime_UTR	-25.6	-0.376209
mir-30c-1	ssc-mir-30c-1	LRIF1	five_prime_UTR	-26.9	-0.376209
miR-9-3p	hsa-miR-9-3p	CCDC47	cds	-25.8	-0.376133
miR-467f	mmu-miR-467f	RECK	cds	-27.2	-0.37607
mir-30c-1	ssc-mir-30c-1	ABHD17B	five_prime_UTR	-28.1	-0.375735
miR-96-5p	ssc-miR-96-5p	AGO3	cds	-27.1	-0.375549
mir-30c-1	ssc-mir-30c-1	GPC6	cds	-25.7	-0.375412
mir-30c-1	ssc-mir-30c-1	ASXL2	three_prime_UTR	-26.7	-0.37523
miR-18a-3p	hsa-miR-18a-3p	ZSWIM6	cds	-26.3	-0.375159
miR-18a-3p	hsa-miR-18a-3p	ZSWIM6	three_prime_UTR	-25.4	-0.375159
mir-30c-1	ssc-mir-30c-1	REV3L	cds	-26.3	-0.37508
miR-467f	mmu-miR-467f	ABCA5	cds	-25.5	-0.375046
miR-467f	mmu-miR-467f	ABCA5	three_prime_UTR	-29.1	-0.375046
miR-467f	mmu-miR-467f	SNX13	cds	-27.9	-0.374901
mir-30c-1	ssc-mir-30c-1	FAM214A	five_prime_UTR	-27.1	-0.374809
miR-467f	mmu-miR-467f	IDE	cds	-25.4	-0.374726
miR-467f	mmu-miR-467f	ARID1B	cds	-26.6	-0.374224
mir-30c-1	ssc-mir-30c-1	PCM1	five_prime_UTR	-28.6	-0.37366
miR-18a-3p	hsa-miR-18a-3p	USF3	cds	-25.7	-0.37361
miR-18a-3p	hsa-miR-18a-3p	USF3	three_prime_UTR	-25.1	-0.37361
miR-18a-3p	hsa-miR-18a-3p	USF3	five_prime_UTR	-26.4	-0.37361
mir-30c-1	ssc-mir-30c-1	ARHGAP28	three_prime_UTR	-25.4	-0.373567
miR-223	ssc-miR-223	SEMA3A	cds	-25.9	-0.373369
miR-467f	mmu-miR-467f	ABI2	three_prime_UTR	-26.2	-0.373209
mir-30c-1	ssc-mir-30c-1	LRRFIP1	cds	-31.6	-0.372856
mir-30c-1	ssc-mir-30c-1	RBPJ	cds	-25.3	-0.372838
mir-30c-1	ssc-mir-30c-1	RBPJ	five_prime_UTR	-26.8	-0.372838
miR-467f	mmu-miR-467f	SEMA3C	cds	-25.1	-0.372359
miR-18a-3p	hsa-miR-18a-3p	PPM1D	cds	-31.1	-0.372275
mir-30c-1	ssc-mir-30c-1	FNIP1	cds	-29.2	-0.371472
mir-30c-1	ssc-mir-30c-1	OPHN1	three_prime_UTR	-26.4	-0.371442
mir-30c-1	ssc-mir-30c-1	ZFC3H1	cds	-26.5	-0.371435
mir-30c-1	ssc-mir-30c-1	CAV2	three_prime_UTR	-32.9	-0.371424
miR-96-5p	ssc-miR-96-5p	MBIP	cds	-25.8	-0.370985
miR-467f	mmu-miR-467f	RPAP2	cds	-25.6	-0.370951
mir-30c-1	ssc-mir-30c-1	SYNJ2BP	three_prime_UTR	-26.2	-0.370916
mir-30c-1	ssc-mir-30c-1	PRCP	five_prime_UTR	-30.6	-0.370674
mir-30c-1	ssc-mir-30c-1	SKIL	three_prime_UTR	-25.5	-0.370484
miR-18a-3p	hsa-miR-18a-3p	INSIG2	five_prime_UTR	-31.4	-0.370412
miR-18a-3p	hsa-miR-18a-3p	CCNJ	cds	-29.8	-0.370235
miR-18a-3p	hsa-miR-18a-3p	USP15	five_prime_UTR	-27.8	-0.369469
miR-96-5p	ssc-miR-96-5p	LEPR	three_prime_UTR	-25.5	-0.369344
mir-30c-1	ssc-mir-30c-1	ATRX	cds	-26.3	-0.368733
mir-30c-1	ssc-mir-30c-1	PUM1	cds	-27.3	-0.368577
mir-30c-1	ssc-mir-30c-1	SREK1IP1	three_prime_UTR	-26	-0.368539
miR-96-5p	ssc-miR-96-5p	MORC3	cds	-25.6	-0.3685
mir-30c-1	ssc-mir-30c-1	NIN	cds	-25.1	-0.36848
mir-30c-1	ssc-mir-30c-1	SLK	cds	-25.2	-0.368454
mir-30c-1	ssc-mir-30c-1	SLC8A1	cds	-25.9	-0.368215
mir-30c-1	ssc-mir-30c-1	TOX	three_prime_UTR	-26.4	-0.368194
mir-30c-1	ssc-mir-30c-1	IDE	three_prime_UTR	-29.2	-0.368083
miR-18a-3p	hsa-miR-18a-3p	KIF13B	cds	-27.4	-0.367834
miR-18a-3p	hsa-miR-18a-3p	KIF13B	three_prime_UTR	-29.1	-0.367834
miR-467f	mmu-miR-467f	USP34	cds	-25.7	-0.367546
mir-30c-1	ssc-mir-30c-1	CAVIN2	five_prime_UTR	-25.3	-0.367545
mir-30c-1	ssc-mir-30c-1	PCF11	cds	-25.7	-0.367458
miR-18a-3p	hsa-miR-18a-3p	INO80D	cds	-27.2	-0.367062
miR-18a-3p	hsa-miR-18a-3p	INO80D	three_prime_UTR	-25.4	-0.367062
mir-30c-1	ssc-mir-30c-1	NRIP1	cds	-28.9	-0.366986
miR-467f	mmu-miR-467f	RGMA	cds	-31.3	-0.366863
miR-467f	mmu-miR-467f	RGMA	three_prime_UTR	-28.2	-0.366863
miR-223	ssc-miR-223	DHX36	cds	-27.7	-0.366428
miR-223	ssc-miR-223	RNF141	cds	-25.1	-0.366246
mir-30c-1	ssc-mir-30c-1	STAM2	cds	-25.5	-0.36624
mir-30c-1	ssc-mir-30c-1	REEP3	three_prime_UTR	-26.2	-0.36614
mir-30c-1	ssc-mir-30c-1	TRIM55	cds	-26.3	-0.366074
mir-30c-1	ssc-mir-30c-1	METTL4	five_prime_UTR	-25.9	-0.365655
miR-96-5p	ssc-miR-96-5p	ENAH	three_prime_UTR	-27.3	-0.365488
mir-30c-1	ssc-mir-30c-1	JMY	cds	-26.7	-0.365308
mir-30c-1	ssc-mir-30c-1	ZNF793	three_prime_UTR	-29.3	-0.365218
mir-30c-1	ssc-mir-30c-1	CNIH1	three_prime_UTR	-26.2	-0.365096
miR-467f	mmu-miR-467f	DIAPH3	cds	-25.9	-0.365074
mir-30c-1	ssc-mir-30c-1	PRDM5	cds	-25.1	-0.364926
miR-467f	mmu-miR-467f	TRA2A	cds	-28.5	-0.364844
miR-467f	mmu-miR-467f	ACSL4	three_prime_UTR	-34.6	-0.364807
miR-467f	mmu-miR-467f	SCP2	three_prime_UTR	-25.1	-0.364761
miR-467f	mmu-miR-467f	DYRK2	cds	-26.7	-0.364714
miR-18a-3p	hsa-miR-18a-3p	XKR6	cds	-28	-0.364422
miR-18a-3p	hsa-miR-18a-3p	XKR6	three_prime_UTR	-26	-0.364422
mir-30c-1	ssc-mir-30c-1	GLS	three_prime_UTR	-25.3	-0.364164
miR-96-5p	ssc-miR-96-5p	PRKD1	cds	-26.7	-0.364099
miR-467f	mmu-miR-467f	SOCS6	five_prime_UTR	-25.4	-0.363958
[truncated: 453 more rows]
