# Supplementary material for: Prenatal Skeletal Muscle Transcriptome Analysis Reveals Novel MicroRNA-mRNA Networks Associated with Intrauterine Growth Restriction in Pigs
Source: Cells. 2021 Apr 24;10(5):1007. doi: 10.3390/cells10051007 (PMC8145024; doi:10.3390/cells10051007)
Supplement: Supplementary file 1 [file cells-10-01007-s001.zip › Table S4 - BPs enriched by downregulated genes.xlsx]

## Sheet: BPs
Supplementary table 4
A complete list of biological processes significantly enriched by downregulated target genes of 47 up regulated miRNA
GOID	GOTerm	Term PValue	Term PValue Corrected with Benjamini-Hochberg	Nr. Genes	Associated Genes Found
GO:1901135	carbohydrate derivative metabolic process	2.35523e-05	0.00379192	33	[ADCY2, AKR1A1, AKR1B1, B3GNT9, CST3, DDIT4, DHDDS, EGFLAM, EIF6, FITM2, GALNT10, GALNT16, GM2A, GMDS, GPD1, GUSB, ITM2C, NEU3, NPPC, OLFML3, PFKM, PGAM2, PGK1, PIGS, PIGT, PNP, PSAP, SGSH, ST3GAL3, ST6GALNAC4, ST8SIA2, TKT, UCK2]
GO:0008610	lipid biosynthetic process	0.00073673	0.0118613	20	[CDIPT, DEGS2, DHCR7, DHDDS, EIF6, FASN, FDFT1, FDPS, FITM2, LDLR, NSDHL, PIGS, PIGT, PTDSS1, SCD, SMPD1, ST3GAL3, ST6GALNAC4, ST8SIA2, THRSP]
GO:0008610	lipid biosynthetic process	0.00073673	0.0118613	20	[CDIPT, DEGS2, DHCR7, DHDDS, EIF6, FASN, FDFT1, FDPS, FITM2, LDLR, NSDHL, PIGS, PIGT, PTDSS1, SCD, SMPD1, ST3GAL3, ST6GALNAC4, ST8SIA2, THRSP]
GO:0008610	lipid biosynthetic process	0.00073673	0.0118613	20	[CDIPT, DEGS2, DHCR7, DHDDS, EIF6, FASN, FDFT1, FDPS, FITM2, LDLR, NSDHL, PIGS, PIGT, PTDSS1, SCD, SMPD1, ST3GAL3, ST6GALNAC4, ST8SIA2, THRSP]
GO:0005975	carbohydrate metabolic process	0.00404137	0.0191371	18	[AKR1A1, B3GNT9, DDIT4, EIF6, GLB1, GM2A, GPD1, GSTO1, GUSB, GYS1, MGAM2, NEU3, PFKM, PGAM2, PGK1, PPP1R3C, ST6GALNAC4, ST8SIA2]
GO:0005975	carbohydrate metabolic process	0.00404137	0.0191371	18	[AKR1A1, B3GNT9, DDIT4, EIF6, GLB1, GM2A, GPD1, GSTO1, GUSB, GYS1, MGAM2, NEU3, PFKM, PGAM2, PGK1, PPP1R3C, ST6GALNAC4, ST8SIA2]
GO:1901615	organic hydroxy compound metabolic process	0.00476018	0.0201681	15	[AKR1A1, AKR1B1, ALDH2, CUBN, DEGS2, DHCR7, DHDDS, DHRS3, FDFT1, GPD1, LDLR, NSDHL, PNKD, QDPR, SMPD1]
GO:1901615	organic hydroxy compound metabolic process	0.00476018	0.0201681	15	[AKR1A1, AKR1B1, ALDH2, CUBN, DEGS2, DHCR7, DHDDS, DHRS3, FDFT1, GPD1, LDLR, NSDHL, PNKD, QDPR, SMPD1]
GO:0006066	alcohol metabolic process	0.000277699	0.00638709	14	[AKR1A1, AKR1B1, ALDH2, CUBN, DEGS2, DHCR7, DHDDS, DHRS3, FDFT1, GPD1, LDLR, NSDHL, QDPR, SMPD1]
GO:0006066	alcohol metabolic process	0.000277699	0.00638709	14	[AKR1A1, AKR1B1, ALDH2, CUBN, DEGS2, DHCR7, DHDDS, DHRS3, FDFT1, GPD1, LDLR, NSDHL, QDPR, SMPD1]
GO:0044282	small molecule catabolic process	0.00161894	0.0124119	13	[ACAT2, AKR1A1, ALDH2, ALDH4A1, ARG2, CRAT, DDAH1, PFKM, PNKD, PNP, QDPR, SHMT2, SLC25A44]
GO:0043062	extracellular structure organization	0.000982469	0.00988609	13	[ADAMTS16, ADAMTS17, ADAMTSL1, COL4A6, CRISPLD2, CST3, EGFL6, EGFLAM, MMP14, QSOX1, SCARA3, SERPINH1, SFRP2]
GO:0045229	external encapsulating structure organization	0.00091164	0.00978494	13	[ADAMTS16, ADAMTS17, ADAMTSL1, COL4A6, CRISPLD2, CST3, EGFL6, EGFLAM, MMP14, QSOX1, SCARA3, SERPINH1, SFRP2]
GO:0030198	extracellular matrix organization	0.00091164	0.00978494	13	[ADAMTS16, ADAMTS17, ADAMTSL1, COL4A6, CRISPLD2, CST3, EGFL6, EGFLAM, MMP14, QSOX1, SCARA3, SERPINH1, SFRP2]
GO:0051235	maintenance of location	0.0123067	0.0319577	10	[ATP2A1, CASQ1, CASQ2, EHD1, FITM2, GM2A, KDELR2, RYR3, SREBF2, UBASH3B]
GO:0051235	maintenance of location	0.0123067	0.0319577	10	[ATP2A1, CASQ1, CASQ2, EHD1, FITM2, GM2A, KDELR2, RYR3, SREBF2, UBASH3B]
GO:0006936	muscle contraction	0.00562357	0.021557	10	[ACTG2, ADRA1A, ARG2, ATP2A1, CASQ1, CASQ2, GJA5, MYL3, PGAM2, RANGRF]
GO:0006643	membrane lipid metabolic process	0.000800249	0.00991077	10	[DEGS2, GM2A, NEU3, PIGS, PIGT, PSAP, SMPD1, ST3GAL3, ST6GALNAC4, ST8SIA2]
GO:0006643	membrane lipid metabolic process	0.000800249	0.00991077	10	[DEGS2, GM2A, NEU3, PIGS, PIGT, PSAP, SMPD1, ST3GAL3, ST6GALNAC4, ST8SIA2]
GO:1901342	regulation of vasculature development	0.011038	0.0311776	9	[ADGRA2, CTSH, HSPB6, PGK1, SFRP2, VASH1, VASH2, VEGFD, XBP1]
GO:1901342	regulation of vasculature development	0.011038	0.0311776	9	[ADGRA2, CTSH, HSPB6, PGK1, SFRP2, VASH1, VASH2, VEGFD, XBP1]
GO:0045765	regulation of angiogenesis	0.0103435	0.0302782	9	[ADGRA2, CTSH, HSPB6, PGK1, SFRP2, VASH1, VASH2, VEGFD, XBP1]
GO:0045765	regulation of angiogenesis	0.0103435	0.0302782	9	[ADGRA2, CTSH, HSPB6, PGK1, SFRP2, VASH1, VASH2, VEGFD, XBP1]
GO:0016054	organic acid catabolic process	0.00636194	0.0222668	9	[ACAT2, AKR1A1, ALDH4A1, ARG2, CRAT, DDAH1, QDPR, SHMT2, SLC25A44]
GO:0016052	carbohydrate catabolic process	0.000190934	0.00768509	9	[DDIT4, EIF6, GM2A, GPD1, GUSB, NEU3, PFKM, PGAM2, PGK1]
GO:0006941	striated muscle contraction	0.000205193	0.00660723	9	[ADRA1A, ARG2, ATP2A1, CASQ1, CASQ2, GJA5, MYL3, PGAM2, RANGRF]
GO:0046395	carboxylic acid catabolic process	0.0156131	0.0359102	8	[ACAT2, AKR1A1, ALDH4A1, ARG2, CRAT, DDAH1, QDPR, SHMT2]
GO:1901136	carbohydrate derivative catabolic process	0.00190293	0.0127655	8	[CST3, FITM2, GM2A, GPD1, GUSB, NEU3, PNP, SGSH]
GO:0006665	sphingolipid metabolic process	0.0017057	0.0124826	8	[DEGS2, GM2A, NEU3, PSAP, SMPD1, ST3GAL3, ST6GALNAC4, ST8SIA2]
GO:0008654	phospholipid biosynthetic process	0.0260801	0.0499868	7	[CDIPT, DHDDS, FDPS, FITM2, PIGS, PIGT, PTDSS1]
GO:0008654	phospholipid biosynthetic process	0.0260801	0.0499868	7	[CDIPT, DHDDS, FDPS, FITM2, PIGS, PIGT, PTDSS1]
GO:0008654	phospholipid biosynthetic process	0.0260801	0.0499868	7	[CDIPT, DHDDS, FDPS, FITM2, PIGS, PIGT, PTDSS1]
GO:1901605	alpha-amino acid metabolic process	0.023679	0.0459315	7	[ALDH4A1, ARG2, DDAH1, PHGDH, PSPH, QDPR, SHMT2]
GO:0070482	response to oxygen levels	0.0207208	0.0438954	7	[CXCR4, DDAH1, DDIT4, PGK1, PLOD1, TGFB3, VEGFD]
GO:0045017	glycerolipid biosynthetic process	0.0214348	0.0431375	7	[CDIPT, FITM2, LDLR, PIGS, PIGT, PTDSS1, THRSP]
GO:0045017	glycerolipid biosynthetic process	0.0214348	0.0431375	7	[CDIPT, FITM2, LDLR, PIGS, PIGT, PTDSS1, THRSP]
GO:0045017	glycerolipid biosynthetic process	0.0214348	0.0431375	7	[CDIPT, FITM2, LDLR, PIGS, PIGT, PTDSS1, THRSP]
GO:0090257	regulation of muscle system process	0.0173983	0.0389045	7	[ADRA1A, ATP2A1, CASQ1, CASQ2, GJA5, MYL3, RANGRF]
GO:0090257	regulation of muscle system process	0.0173983	0.0389045	7	[ADRA1A, ATP2A1, CASQ1, CASQ2, GJA5, MYL3, RANGRF]
GO:0036293	response to decreased oxygen levels	0.0144708	0.0347731	7	[CXCR4, DDAH1, DDIT4, PGK1, PLOD1, TGFB3, VEGFD]
GO:0001666	response to hypoxia	0.0139305	0.0339821	7	[CXCR4, DDAH1, DDIT4, PGK1, PLOD1, TGFB3, VEGFD]
GO:0046467	membrane lipid biosynthetic process	0.00460833	0.0206095	7	[DEGS2, PIGS, PIGT, SMPD1, ST3GAL3, ST6GALNAC4, ST8SIA2]
GO:0046467	membrane lipid biosynthetic process	0.00460833	0.0206095	7	[DEGS2, PIGS, PIGT, SMPD1, ST3GAL3, ST6GALNAC4, ST8SIA2]
GO:0055088	lipid homeostasis	0.00509855	0.0205217	7	[ABCG1, EHD1, FABP4, FITM2, LDLR, RALY, SREBF2]
GO:0006937	regulation of muscle contraction	0.00282805	0.0157005	7	[ADRA1A, ATP2A1, CASQ1, CASQ2, GJA5, MYL3, RANGRF]
GO:0006937	regulation of muscle contraction	0.00282805	0.0157005	7	[ADRA1A, ATP2A1, CASQ1, CASQ2, GJA5, MYL3, RANGRF]
GO:0006664	glycolipid metabolic process	0.000589639	0.0118665	7	[GM2A, NEU3, PIGS, PIGT, ST3GAL3, ST6GALNAC4, ST8SIA2]
GO:1903509	liposaccharide metabolic process	0.000638955	0.0114302	7	[GM2A, NEU3, PIGS, PIGT, ST3GAL3, ST6GALNAC4, ST8SIA2]
GO:0006090	pyruvate metabolic process	0.00133451	0.0113082	7	[DDIT4, EIF6, GPD1, OLFML3, PFKM, PGAM2, PGK1]
GO:0006672	ceramide metabolic process	0.000869881	0.0100036	7	[DEGS2, GM2A, NEU3, SMPD1, ST3GAL3, ST6GALNAC4, ST8SIA2]
GO:0006942	regulation of striated muscle contraction	8.35999e-05	0.00448653	7	[ADRA1A, ATP2A1, CASQ1, CASQ2, GJA5, MYL3, RANGRF]
GO:0006942	regulation of striated muscle contraction	8.35999e-05	0.00448653	7	[ADRA1A, ATP2A1, CASQ1, CASQ2, GJA5, MYL3, RANGRF]
GO:0008016	regulation of heart contraction	0.0211468	0.0436492	6	[ADRA1A, CASQ2, GJA5, MYL3, RANGRF, THRA]
GO:1902652	secondary alcohol metabolic process	0.0203304	0.0436425	6	[CUBN, DHCR7, FDFT1, LDLR, NSDHL, SMPD1]
GO:0045766	positive regulation of angiogenesis	0.0139279	0.0344984	6	[CTSH, HSPB6, SFRP2, VASH2, VEGFD, XBP1]
GO:1904018	positive regulation of vasculature development	0.0139279	0.0344984	6	[CTSH, HSPB6, SFRP2, VASH2, VEGFD, XBP1]
GO:0016125	sterol metabolic process	0.0127246	0.0325185	6	[CUBN, DHCR7, FDFT1, LDLR, NSDHL, SMPD1]
GO:0009132	nucleoside diphosphate metabolic process	0.0121512	0.0320713	6	[DDIT4, EIF6, GPD1, PFKM, PGAM2, PGK1]
GO:0008203	cholesterol metabolic process	0.0110594	0.0306995	6	[CUBN, DHCR7, FDFT1, LDLR, NSDHL, SMPD1]
GO:0006165	nucleoside diphosphate phosphorylation	0.00626198	0.0229131	6	[DDIT4, EIF6, GPD1, PFKM, PGAM2, PGK1]
GO:0046939	nucleotide phosphorylation	0.00662006	0.0226772	6	[DDIT4, EIF6, GPD1, PFKM, PGAM2, PGK1]
GO:0043467	regulation of generation of precursor metabolites and energy	0.00662006	0.0226772	6	[DDIT4, EIF6, GPD1, PGK1, PPP1R3C, SHMT2]
GO:0043467	regulation of generation of precursor metabolites and energy	0.00662006	0.0226772	6	[DDIT4, EIF6, GPD1, PGK1, PPP1R3C, SHMT2]
GO:0008238	exopeptidase activity	0.0046795	0.0203621	6	[CPXM1, CTSH, MMP14, TPP1, VASH1, VASH2]
GO:0009185	ribonucleoside diphosphate metabolic process	0.00440226	0.0202504	6	[DDIT4, EIF6, GPD1, PFKM, PGAM2, PGK1]
GO:0009135	purine nucleoside diphosphate metabolic process	0.00388438	0.0189511	6	[DDIT4, EIF6, GPD1, PFKM, PGAM2, PGK1]
GO:0009179	purine ribonucleoside diphosphate metabolic process	0.00388438	0.0189511	6	[DDIT4, EIF6, GPD1, PFKM, PGAM2, PGK1]
GO:0046031	ADP metabolic process	0.00278769	0.0160292	6	[DDIT4, EIF6, GPD1, PFKM, PGAM2, PGK1]
GO:0006096	glycolytic process	0.0017984	0.0125888	6	[DDIT4, EIF6, GPD1, PFKM, PGAM2, PGK1]
GO:0006757	ATP generation from ADP	0.00194119	0.0125013	6	[DDIT4, EIF6, GPD1, PFKM, PGAM2, PGK1]
GO:0006720	isoprenoid metabolic process	0.00130526	0.0116749	6	[AKR1B1, CRABP2, DHDDS, DHRS3, FDFT1, FDPS]
GO:0042632	cholesterol homeostasis	0.00130526	0.0116749	6	[ABCG1, EHD1, FABP4, LDLR, RALY, SREBF2]
GO:0055092	sterol homeostasis	0.00141744	0.0114104	6	[ABCG1, EHD1, FABP4, LDLR, RALY, SREBF2]
GO:0048545	response to steroid hormone	0.00582536	0.00860443	6	[AKR1B1, DDIT4, HEYL, RXRB, RXRG, TGFB3]
GO:0060047	heart contraction	0.005513	0.00837351	6	[ADRA1A, CASQ2, GJA5, MYL3, RANGRF, THRA]
GO:0045931	positive regulation of mitotic cell cycle	0.0262175	0.0496589	5	[BIRC5, EGFR, LGMN, MAD2L1BP, USP2]
GO:1904375	regulation of protein localization to cell periphery	0.0262175	0.0496589	5	[AKR1B1, EGFR, EZR, MMP14, RANGRF]
GO:0060048	cardiac muscle contraction	0.0208989	0.0436977	5	[ADRA1A, CASQ2, GJA5, MYL3, RANGRF]
GO:0060048	cardiac muscle contraction	0.0208989	0.0436977	5	[ADRA1A, CASQ2, GJA5, MYL3, RANGRF]
GO:0090288	negative regulation of cellular response to growth factor stimulus	0.0219006	0.0435308	5	[ADGRA2, HTRA1, HTRA3, NGFR, SFRP2]
GO:0090288	negative regulation of cellular response to growth factor stimulus	0.0219006	0.0435308	5	[ADGRA2, HTRA1, HTRA3, NGFR, SFRP2]
GO:0030177	positive regulation of Wnt signaling pathway	0.0321187	0.0414671	5	[ADGRA2, EGFR, FAM53B, NKD1, SFRP2]
GO:0030148	sphingolipid biosynthetic process	0.0155152	0.0362021	5	[DEGS2, SMPD1, ST3GAL3, ST6GALNAC4, ST8SIA2]
GO:0009063	cellular amino acid catabolic process	0.0132098	0.0332308	5	[ALDH4A1, ARG2, DDAH1, QDPR, SHMT2]
GO:1903076	regulation of protein localization to plasma membrane	0.0111476	0.0304198	5	[AKR1B1, EGFR, EZR, MMP14, RANGRF]
GO:0003014	renal system process	0.00674438	0.0226218	5	[AKR1B1, CHRNA3, CORO2B, LGMN, SLC9A3R1]
GO:1903578	regulation of ATP metabolic process	0.00587135	0.0219834	5	[DDIT4, EIF6, GPD1, PGK1, SHMT2]
GO:1901606	alpha-amino acid catabolic process	0.00587135	0.0219834	5	[ALDH4A1, ARG2, DDAH1, QDPR, SHMT2]
GO:0046513	ceramide biosynthetic process	0.00508113	0.020976	5	[DEGS2, SMPD1, ST3GAL3, ST6GALNAC4, ST8SIA2]
GO:0034308	primary alcohol metabolic process	0.00373168	0.018775	5	[AKR1A1, AKR1B1, ALDH2, DHRS3, GPD1]
GO:0009247	glycolipid biosynthetic process	0.00373168	0.018775	5	[PIGS, PIGT, ST3GAL3, ST6GALNAC4, ST8SIA2]
GO:0034308	primary alcohol metabolic process	0.00373168	0.018775	5	[AKR1A1, AKR1B1, ALDH2, DHRS3, GPD1]
GO:0009247	glycolipid biosynthetic process	0.00373168	0.018775	5	[PIGS, PIGT, ST3GAL3, ST6GALNAC4, ST8SIA2]
GO:0034308	primary alcohol metabolic process	0.00373168	0.018775	5	[AKR1A1, AKR1B1, ALDH2, DHRS3, GPD1]
GO:0034308	primary alcohol metabolic process	0.00373168	0.018775	5	[AKR1A1, AKR1B1, ALDH2, DHRS3, GPD1]
GO:0006721	terpenoid metabolic process	0.00221831	0.0137364	5	[AKR1B1, CRABP2, DHRS3, FDFT1, FDPS]
GO:0006687	glycosphingolipid metabolic process	0.000760271	0.0111276	5	[GM2A, NEU3, ST3GAL3, ST6GALNAC4, ST8SIA2]
GO:0001573	ganglioside metabolic process	6.45186e-05	0.00519375	5	[GM2A, NEU3, ST3GAL3, ST6GALNAC4, ST8SIA2]
GO:0003151	outflow tract morphogenesis	0.0297651	0.0538447	4	[DHRS3, GJA5, HEYL, SFRP2]
GO:0003073	regulation of systemic arterial blood pressure	0.0267359	0.0500521	4	[ADRA1A, AKR1B1, CORO2B, DDAH1]
GO:0006367	transcription initiation from RNA polymerase II promoter	0.0212548	0.0433167	4	[MAZ, POLR2G, PSMC4, THRA]
GO:0060349	bone morphogenesis	0.0442415	0.0431703	4	[DHRS3, NPPC, SERPINH1, SFRP2]
GO:0008235	metalloexopeptidase activity	0.0176385	0.0389013	4	[CPXM1, MMP14, VASH1, VASH2]
GO:0098531	ligand-activated transcription factor activity	0.0176385	0.0389013	4	[AKR1B1, RXRB, RXRG, THRA]
GO:0004879	nuclear receptor activity	0.0176385	0.0389013	4	[AKR1B1, RXRB, RXRG, THRA]
GO:0055117	regulation of cardiac muscle contraction	0.0084629	0.025708	4	[ADRA1A, CASQ2, GJA5, RANGRF]
GO:0006949	syncytium formation	0.00777217	0.0245357	4	[CAPN2, EHD1, PTGFRN, VASH2]
GO:0000768	syncytium formation by plasma membrane fusion	0.00777217	0.0245357	4	[CAPN2, EHD1, PTGFRN, VASH2]
GO:0031638	zymogen activation	0.00711957	0.0233929	4	[CTSH, LGMN, MMP14, PGK1]
GO:0009311	oligosaccharide metabolic process	0.00315851	0.0169507	4	[GM2A, NEU3, ST6GALNAC4, ST8SIA2]
GO:2000027	regulation of animal organ morphogenesis	0.0104551	0.0119381	4	[AKR1B1, NGFR, NKD1, SFRP2]
GO:0003231	cardiac ventricle development	0.0104551	0.0119381	4	[GJA5, HEYL, MYL3, SFRP2]
GO:2000027	regulation of animal organ morphogenesis	0.0104551	0.0119381	4	[AKR1B1, NGFR, NKD1, SFRP2]
GO:0030307	positive regulation of cell growth	0.00955296	0.011309	4	[CRABP2, EGFR, MMP14, SFRP2]
GO:0014902	myotube differentiation	0.00760074	0.0098687	4	[CAPN2, EHD1, MMP14, PTGFRN]
GO:0006110	regulation of glycolytic process	0.0293293	0.0536592	3	[DDIT4, EIF6, GPD1]
GO:0004180	carboxypeptidase activity	0.0271922	0.0503211	3	[CPXM1, VASH1, VASH2]
GO:0045995	regulation of embryonic development	0.0394869	0.0496738	3	[BAG6, CFL1, SFRP2]
GO:0060711	labyrinthine layer development	0.0387358	0.045647	3	[NSDHL, VASH1, VASH2]
GO:0046466	membrane lipid catabolic process	0.0231779	0.0455078	3	[GM2A, NEU3, SMPD1]
GO:0007520	myoblast fusion	0.0195112	0.04245	3	[CAPN2, EHD1, PTGFRN]
GO:0046463	acylglycerol biosynthetic process	0.0195112	0.04245	3	[FITM2, LDLR, THRSP]
GO:0046460	neutral lipid biosynthetic process	0.0195112	0.04245	3	[FITM2, LDLR, THRSP]
GO:0009069	serine family amino acid metabolic process	0.0195112	0.04245	3	[PHGDH, PSPH, SHMT2]
GO:0051205	protein insertion into membrane	0.0195112	0.04245	3	[BAG6, SAMM50, TRAM2]
GO:0030149	sphingolipid catabolic process	0.0161917	0.0367164	3	[GM2A, NEU3, SMPD1]
GO:0090207	regulation of triglyceride metabolic process	0.0146615	0.0347133	3	[FITM2, LDLR, THRSP]
GO:0030574	collagen catabolic process	0.0146615	0.0347133	3	[CST3, MMP14, MRC2]
GO:0006858	extracellular transport	0.0118579	0.0318188	3	[DPCD, SLC9A3R1, SPAG16]
GO:0060674	placenta blood vessel development	0.0105831	0.0304266	3	[NSDHL, VASH1, VASH2]
GO:0019432	triglyceride biosynthetic process	0.0105831	0.0304266	3	[FITM2, LDLR, THRSP]
GO:0006688	glycosphingolipid biosynthetic process	0.00939188	0.0280017	3	[ST3GAL3, ST6GALNAC4, ST8SIA2]
GO:0018126	protein hydroxylation	0.00939188	0.0280017	3	[P3H1, P4HA3, PLOD1]
GO:0003351	epithelial cilium movement involved in extracellular fluid movement	0.00939188	0.0280017	3	[DPCD, SLC9A3R1, SPAG16]
GO:0006767	water-soluble vitamin metabolic process	0.00939188	0.0280017	3	[AKR1A1, GSTO1, SHMT2]
GO:0032964	collagen biosynthetic process	0.00828305	0.0256456	3	[SERPINH1, TGFB3, TRAM2]
GO:0004181	metallocarboxypeptidase activity	0.00828305	0.0256456	3	[CPXM1, VASH1, VASH2]
GO:0097503	sialylation	0.00725543	0.0233625	3	[ST3GAL3, ST6GALNAC4, ST8SIA2]
GO:0008373	sialyltransferase activity	0.00725543	0.0233625	3	[ST3GAL3, ST6GALNAC4, ST8SIA2]
GO:0010884	positive regulation of lipid storage	0.0063076	0.0225672	3	[EHD1, FITM2, SREBF2]
GO:0010884	positive regulation of lipid storage	0.0063076	0.0225672	3	[EHD1, FITM2, SREBF2]
GO:0009065	glutamine family amino acid catabolic process	0.00543797	0.021354	3	[ALDH4A1, ARG2, DDAH1]
GO:0060716	labyrinthine layer blood vessel development	0.00327943	0.0170319	3	[NSDHL, VASH1, VASH2]
GO:0046849	bone remodeling	0.0161198	0.0164259	3	[TGFB3, TPP1, UBASH3B]
GO:0001574	ganglioside biosynthetic process	0.00270272	0.0161162	3	[ST3GAL3, ST6GALNAC4, ST8SIA2]
GO:0009070	serine family amino acid biosynthetic process	0.00270272	0.0161162	3	[PHGDH, PSPH, SHMT2]
GO:0001892	embryonic placenta development	0.0156562	0.0160551	3	[NSDHL, VASH1, VASH2]
GO:0007173	epidermal growth factor receptor signaling pathway	0.014742	0.0153126	3	[EGFR, MVB12B, NEU3]
GO:0048864	stem cell development	0.014742	0.0153126	3	[EFNB1, RET, SEMA6B]
GO:0005977	glycogen metabolic process	0.0100727	0.011667	3	[GYS1, PFKM, PPP1R3C]
GO:0016137	glycoside metabolic process	0.000765508	0.0102706	3	[AKR1A1, AKR1B1, GUSB]
GO:0010866	regulation of triglyceride biosynthetic process	0.00103763	0.00982701	3	[FITM2, LDLR, THRSP]
GO:0040014	regulation of multicellular organism growth	0.00680157	0.00935943	3	[EZR, LGMN, NPPC]
GO:0006563	L-serine metabolic process	0.000233074	0.00625416	3	[PHGDH, PSPH, SHMT2]
