# Supplementary material for: Prenatal Skeletal Muscle Transcriptome Analysis Reveals Novel MicroRNA-mRNA Networks Associated with Intrauterine Growth Restriction in Pigs
Source: Cells. 2021 Apr 24;10(5):1007. doi: 10.3390/cells10051007 (PMC8145024; doi:10.3390/cells10051007)
Supplement: Supplementary file 1 [file cells-10-01007-s001.zip › Table S5 - KEGGs enriched by downregulated genes.xlsx]

## Sheet: KEGGs
Supplementary table5
A complete list of significantly enriched KEGG pathways by the targets of upregulated miRNAs genes
GOID	GOTerm	Term PValue	Term PValue Corrected with Benjamini-Hochberg	Genes count	Associated Genes Found
KEGG:05200	Pathways in cancer	0.0126012	0.0487248	18	[ADCY2, BIRC5, CALML4, COL4A6, CXCR4, EGFR, ELOB, FGF6, FZD8, GSTO1, HEYL, RASGRP1, RASSF5, RET, RXRB, RXRG, TGFB3, VEGFD]
KEGG:04020	Calcium signaling pathway	0.000699905	0.0135315	13	[ADCY2, ADRA1A, ATP2A1, CALML4, CASQ1, CASQ2, CXCR4, EGFR, FGF6, RET, RYR3, STIM1, VEGFD]
KEGG:04020	Calcium signaling pathway	0.000699905	0.0135315	13	[ADCY2, ADRA1A, ATP2A1, CALML4, CASQ1, CASQ2, CXCR4, EGFR, FGF6, RET, RYR3, STIM1, VEGFD]
KEGG:04142	Lysosome	0.000611279	0.0177271	9	[CTSH, GLB1, GM2A, GUSB, LGMN, PSAP, SGSH, SMPD1, TPP1]
KEGG:04270	Vascular smooth muscle contraction	0.0144005	0.0491313	7	[ACTG2, ADCY2, ADRA1A, CALML4, MYL9, NPPC, RAMP1]
KEGG:04022	cGMP-PKG signaling pathway	0.0386848	0.046297	7	[ADCY2, ADRA1A, ATP2A1, CALML4, MYH7, MYL9, NPPC]
KEGG:04015	Rap1 signaling pathway	0.0124752	0.016827	7	[ADCY2, CALML4, EGFR, FGF6, NGFR, RASSF5, VEGFD]
KEGG:04928	Parathyroid hormone synthesis, secretion and action	0.0143331	0.0519575	6	[ADCY2, EGFR, MMP14, RXRB, RXRG, SLC9A3R1]
KEGG:04928	Parathyroid hormone synthesis, secretion and action	0.0143331	0.0419575	6	[ADCY2, EGFR, MMP14, RXRB, RXRG, SLC9A3R1]
KEGG:04919	Thyroid hormone signaling pathway	0.0258876	0.0350739	6	[ATP2A1, MYH7, PFKM, RXRB, RXRG, THRA]
KEGG:03320	PPAR signaling pathway	0.00346215	0.0286864	6	[DBI, FABP3, FABP4, RXRB, RXRG, SCD]
KEGG:04261	Adrenergic signaling in cardiomyocytes	0.00549519	0.0109904	6	[ADCY2, ADRA1A, ATP2A1, CALML4, MYH7, MYL3]
KEGG:05223	Non-small cell lung cancer	0.0101856	0.0454435	5	[EGFR, RASSF5, RET, RXRB, RXRG]
KEGG:05230	Central carbon metabolism in cancer	0.00850164	0.0448268	5	[EGFR, PFKM, PGAM2, RET, SLC16A3]
KEGG:00010	Glycolysis / Gluconeogenesis	0.00614082	0.0395742	5	[AKR1A1, ALDH2, PFKM, PGAM2, PGK1]
KEGG:00600	Sphingolipid metabolism	0.00220163	0.0255389	5	[DEGS2, GLB1, NEU3, PSAP, SMPD1]
KEGG:04921	Oxytocin signaling pathway	0.0206132	0.0239113	5	[ADCY2, CALML4, EGFR, MYL9, RYR3]
KEGG:00260	Glycine, serine and threonine metabolism	0.00109204	0.0158345	5	[AOC2, PGAM2, PHGDH, PSPH, SHMT2]
KEGG:04152	AMPK signaling pathway	0.00786784	0.012676	5	[ADRA1A, FASN, GYS1, PFKM, SCD]
KEGG:00330	Arginine and proline metabolism	0.0153811	0.0495614	4	[ALDH2, ALDH4A1, ARG2, P4HA3]
KEGG:00100	Steroid biosynthesis	0.000468784	0.0271894	4	[DHCR24, DHCR7, FDFT1, NSDHL]
KEGG:00052	Galactose metabolism	0.00259041	0.0250407	4	[AKR1B1, GLB1, MGAM2, PFKM]
KEGG:04066	HIF-1 signaling pathway	0.0150689	0.0185957	4	[EGFR, ELOB, PFKM, PGK1]
KEGG:04933	AGE-RAGE signaling pathway in diabetic complications	0.0120349	0.0166197	4	[COL4A6, TGFB3, THBD, VEGFD]
KEGG:04912	GnRH signaling pathway	0.00874127	0.0133419	4	[ADCY2, CALML4, EGFR, MMP14]
KEGG:00053	Ascorbate and aldarate metabolism	0.00999714	0.0483195	3	[AKR1A1, ALDH2, GUSB]
KEGG:00040	Pentose and glucuronate interconversions	0.0112053	0.046422	3	[AKR1A1, AKR1B1, GUSB]
KEGG:00900	Terpenoid backbone biosynthesis	0.00781881	0.0453491	3	[ACAT2, DHDDS, FDPS]
KEGG:00531	Glycosaminoglycan degradation	0.00437811	0.0317413	3	[GLB1, GUSB, SGSH]
KEGG:04390	Hippo signaling pathway	0.0219981	0.0250174	5	[BIRC5, FZD8, NKD1, TEAD4, TGFB3]
KEGG:04530	Tight junction	0.0133859	0.0172529	6	[AMOTL1, EPB41L4B, EZR, MYL9, SLC9A3R1, TUBA1B]
