# Supplementary material for: Prenatal Skeletal Muscle Transcriptome Analysis Reveals Novel MicroRNA-mRNA Networks Associated with Intrauterine Growth Restriction in Pigs
Source: Cells. 2021 Apr 24;10(5):1007. doi: 10.3390/cells10051007 (PMC8145024; doi:10.3390/cells10051007)
Supplement: Supplementary file 1 [file cells-10-01007-s001.zip › Table S6 - Novel miRNA-mRNA networks.xlsx]

## Sheet: Sheet1
Supplementary table 6
The upregulated novel miRNAs are negatively correlated and target to 253 downregulated genes
mirna	gene	Target Region	ENERGY	Correlation Coefficient
mir-18b	ZNF423	three_prime_UTR	-28.1	-0.743533
mir-187	NSDHL	three_prime_UTR	-26.1	-0.697081
miR-720	ATP9A	three_prime_UTR	-27	-0.682293
miR-188	B3GNT9	three_prime_UTR	-30.2	-0.666259
miR-188	COL6A3	cds	-27	-0.646982
mir-187	TBXAS1	cds	-29	-0.646749
mir-216	OLFML3	three_prime_UTR	-25.5	-0.642197
mir-18b	PIGS	cds	-27	-0.638203
miR-188	OLFM1	three_prime_UTR	-27.2	-0.629916
miR-188	MMP14	three_prime_UTR	-32.9	-0.626939
miR-188	MMP14	cds	-28.8	-0.626939
miR-720	SAMM50	three_prime_UTR	-29.7	-0.625589
miR-720	SAMM50	five_prime_UTR	-25.4	-0.625589
miR-449a	COL4A6	three_prime_UTR	-25.3	-0.624523
miR-188	NYNRIN	cds	-30.8	-0.624206
miR-188	NYNRIN	three_prime_UTR	-28.2	-0.624206
miR-188-5p	B3GNT9	three_prime_UTR	-29.7	-0.623612
miR-188	MYO1D	cds	-27.1	-0.621873
miR-188	MYO1D	three_prime_UTR	-26.4	-0.621873
miR-188	MYO1D	five_prime_UTR	-25.4	-0.621873
miR-188-5p	OLFM1	cds	-25.8	-0.61964
mir-187	ST8SIA2	cds	-27.1	-0.618558
mir-216	RXRG	cds	-28.7	-0.614025
miR-188	P4HA3	cds	-29	-0.613849
miR-188	P4HA3	three_prime_UTR	-25	-0.613849
miR-720	ADGRE5	three_prime_UTR	-25.2	-0.611135
miR-720	ADGRE5	cds	-26.5	-0.611135
mir-187	FBXO31	five_prime_UTR	-30.6	-0.608489
mir-187	FBXO31	three_prime_UTR	-28.6	-0.608489
mir-187	RGS16	three_prime_UTR	-26.4	-0.607565
miR-188-5p	C7H6orf89	cds	-27.7	-0.607424
mir-216	DYNLL2	three_prime_UTR	-26.5	-0.604541
miR-188	MTUS2	cds	-31.3	-0.604526
mir-216	ZNF703	three_prime_UTR	-29.8	-0.600235
mir-216	ZNF703	five_prime_UTR	-30.9	-0.600235
miR-449a	FEM1A	five_prime_UTR	-26.9	-0.600025
miR-449a	TTLL11	three_prime_UTR	-26.7	-0.597997
mir-216	ALDH4A1	three_prime_UTR	-26.7	-0.597418
mir-216	PIGS	cds	-27.9	-0.594063
mir-216	PIGS	five_prime_UTR	-28.1	-0.594063
mir-216	AKR1A1	cds	-25.6	-0.593323
miR-720	RAMP1	cds	-28.8	-0.592893
miR-449a	APMAP	three_prime_UTR	-28.4	-0.591751
miR-449a	DYNLL2	three_prime_UTR	-28.1	-0.588049
mir-187	FASN	five_prime_UTR	-26.2	-0.587533
mir-187	OLFM1	three_prime_UTR	-29.4	-0.586766
miR-188-5p	MMP14	three_prime_UTR	-32.4	-0.585725
miR-188-5p	MMP14	cds	-28.2	-0.585725
miR-449a	USP2	three_prime_UTR	-25.8	-0.585386
mir-187	COL6A3	cds	-28.6	-0.581532
miR-720	RPL3	cds	-29.3	-0.581473
mir-187	SLC16A3	five_prime_UTR	-26	-0.577746
miR-188-5p	NYNRIN	cds	-26.2	-0.574227
miR-188	KIF3C	cds	-30	-0.573715
miR-188	KIF3C	three_prime_UTR	-29.8	-0.573715
miR-188	KIF3C	five_prime_UTR	-26	-0.573715
miR-188-5p	MTUS2	cds	-28.2	-0.566965
miR-449a	NDUFA8	cds	-25.5	-0.566147
miR-449a	KLHL36	cds	-26.3	-0.565453
miR-188-5p	COL6A3	cds	-25.2	-0.564464
miR-188	ADGRA2	three_prime_UTR	-29.4	-0.560661
miR-188	ADGRA2	cds	-30.4	-0.560661
mir-216	TEAD4	three_prime_UTR	-25	-0.560586
mir-187	GALNT16	cds	-26.5	-0.559079
mir-216	USP2	five_prime_UTR	-26.1	-0.556104
miR-188	HTRA3	three_prime_UTR	-31.1	-0.553989
miR-188	HTRA3	cds	-28.4	-0.553989
miR-188	EZR	three_prime_UTR	-30.8	-0.553258
miR-449a	CBX6	three_prime_UTR	-27.6	-0.553004
miR-720	BAG6	cds	-35.1	-0.551776
miR-720	FAM117A	cds	-28.9	-0.551221
miR-188	DYNLL2	three_prime_UTR	-30.4	-0.550817
miR-720	TCN2	three_prime_UTR	-26.3	-0.55079
miR-188	RRBP1	cds	-33.8	-0.548819
miR-188	RRBP1	three_prime_UTR	-26.4	-0.548819
miR-720	ATP2A1	cds	-28.6	-0.545632
miR-449a	RREB1	three_prime_UTR	-25	-0.545218
miR-720	MAD2L1BP	three_prime_UTR	-26.6	-0.54498
mir-216	CRAT	three_prime_UTR	-25.9	-0.544369
miR-188-5p	P4HA3	cds	-28.4	-0.543672
miR-188-5p	CBX6	three_prime_UTR	-33.1	-0.543275
miR-188-5p	RRBP1	cds	-33.3	-0.542925
mir-187	P4HB	three_prime_UTR	-25.3	-0.539694
miR-188	AMOTL1	three_prime_UTR	-33.2	-0.539669
miR-188-5p	XBP1	three_prime_UTR	-26.4	-0.53613
miR-720	NBEAL2	cds	-27.7	-0.535485
miR-188	ADAMTS17	three_prime_UTR	-30	-0.535128
miR-188	ADAMTS17	cds	-27.6	-0.535128
miR-188	GALNT10	three_prime_UTR	-29.2	-0.534796
miR-720	SLC29A1	cds	-26.4	-0.533847
miR-188-5p	KIF3C	cds	-35.7	-0.53353
mir-216	PIGT	cds	-25.5	-0.532956
miR-188	CDIPT	three_prime_UTR	-30.4	-0.532789
miR-188-5p	AMOTL1	three_prime_UTR	-27.3	-0.530653
miR-188	LASP1	three_prime_UTR	-34.7	-0.528816
mir-187	MYO1D	five_prime_UTR	-29	-0.528716
mir-187	MYO1D	cds	-31.3	-0.528716
mir-187	MYO1D	three_prime_UTR	-28.1	-0.528716
miR-188	MRC2	three_prime_UTR	-30.5	-0.527945
miR-188	MRC2	cds	-32.8	-0.527945
mir-216	KCNIP3	three_prime_UTR	-25.8	-0.524909
miR-720	PIGT	cds	-25.6	-0.523333
miR-188	GLB1	cds	-31.1	-0.521803
miR-720	DYNLL2	three_prime_UTR	-27.1	-0.521645
miR-720	PCGF3	cds	-25.1	-0.520797
miR-720	RYR3	cds	-33.5	-0.520775
miR-449a	ALDH2	cds	-27.4	-0.520208
miR-449a	ALDH2	three_prime_UTR	-27.6	-0.520208
miR-449a	NMRK2	three_prime_UTR	-33.3	-0.520101
miR-720	THRA	three_prime_UTR	-31.4	-0.520066
miR-188-5p	CTSH	cds	-26.1	-0.51939
mir-187	BCORL1	three_prime_UTR	-28.9	-0.518622
miR-188-5p	LASP1	three_prime_UTR	-28.6	-0.518562
miR-720	C7H6orf89	three_prime_UTR	-29.2	-0.517887
miR-720	C7H6orf89	cds	-25.2	-0.517887
miR-720	FBXO31	three_prime_UTR	-28.5	-0.516868
miR-720	FBXO31	cds	-25.8	-0.516868
miR-449a	NYNRIN	five_prime_UTR	-25.3	-0.516537
mir-216	MYO1D	cds	-30.8	-0.516366
mir-216	MYO1D	three_prime_UTR	-27.7	-0.516366
mir-216	MYO1D	five_prime_UTR	-27.7	-0.516366
mir-187	MRC2	three_prime_UTR	-29.1	-0.514939
miR-720	FEM1A	cds	-29.9	-0.514073
mir-216	NMRK2	three_prime_UTR	-26.1	-0.513696
miR-449a	GPD1	cds	-25.8	-0.512463
miR-720	MVB12B	three_prime_UTR	-25.9	-0.512195
mir-18b	RREB1	cds	-26.1	-0.511936
mir-187	AMOTL1	three_prime_UTR	-36.3	-0.510939
mir-187	AMOTL1	five_prime_UTR	-25.1	-0.510939
miR-720	RXRB	five_prime_UTR	-31.2	-0.51008
miR-720	NKIRAS2	three_prime_UTR	-27.6	-0.508687
miR-616-3p	MYO1D	cds	-30.1	-0.507761
miR-616-3p	MYO1D	three_prime_UTR	-27.9	-0.507761
miR-616-3p	MYO1D	five_prime_UTR	-26.3	-0.507761
miR-188	TNS1	three_prime_UTR	-32.5	-0.507617
miR-188	TNS1	cds	-26.9	-0.507617
miR-188-5p	MVB12B	three_prime_UTR	-28.3	-0.50746
miR-188-5p	MYO1D	cds	-28.1	-0.507124
miR-188-5p	MYO1D	five_prime_UTR	-27.4	-0.507124
miR-188-5p	MYO1D	three_prime_UTR	-26.6	-0.507124
miR-449a	ADCY2	cds	-25.6	-0.506565
mir-187	NGFR	three_prime_UTR	-26.9	-0.506351
miR-188-5p	GALNT10	three_prime_UTR	-26.3	-0.506308
miR-188-5p	GALNT10	cds	-26	-0.506308
miR-188	LRRC59	three_prime_UTR	-26.4	-0.505577
miR-449a	TMEM120B	three_prime_UTR	-27.2	-0.505569
mir-187	TMEM164	three_prime_UTR	-29.6	-0.505489
miR-188	ITM2C	three_prime_UTR	-34	-0.505417
miR-188	FEM1A	five_prime_UTR	-27.2	-0.505252
miR-188-5p	TNS1	three_prime_UTR	-32	-0.505205
miR-188-5p	TNS1	cds	-26.4	-0.505205
miR-188-5p	P3H1	cds	-29.9	-0.504791
miR-449a	C7H6orf89	three_prime_UTR	-27.1	-0.504078
miR-188	CBX6	three_prime_UTR	-33.6	-0.503766
miR-188	UBASH3B	three_prime_UTR	-25.7	-0.503578
miR-449a	MTUS2	cds	-26.1	-0.503473
miR-188-5p	LRRC59	three_prime_UTR	-29.8	-0.502804
mir-216	RREB1	three_prime_UTR	-25	-0.502735
miR-449a	ZNF423	three_prime_UTR	-25.2	-0.50185
miR-188-5p	MRPL2	cds	-31	-0.499657
mir-187	GMDS	five_prime_UTR	-28.5	-0.499374
mir-187	MBNL2	cds	-25.2	-0.499075
miR-720	PLXDC1	three_prime_UTR	-27.6	-0.498573
miR-720	PLXDC1	cds	-25.1	-0.498573
miR-720	EPB41L4B	cds	-27.7	-0.498459
miR-449a	RANGRF	cds	-26.9	-0.498113
miR-720	FAM193A	cds	-30.9	-0.497852
miR-188-5p	ADGRA2	cds	-29.9	-0.497852
miR-188-5p	ADGRA2	three_prime_UTR	-28.9	-0.497852
mir-187	ALDH2	cds	-29.2	-0.497779
mir-216	LAMTOR2	three_prime_UTR	-26.9	-0.497496
miR-449a	DEGS2	cds	-29	-0.496894
miR-449a	DEGS2	three_prime_UTR	-25.5	-0.496894
mir-187	QDPR	cds	-31.8	-0.496036
miR-188	NUCB1	five_prime_UTR	-25.3	-0.495139
miR-188	NUCB1	cds	-27.3	-0.495139
miR-449a	PSMB2	cds	-25.5	-0.494989
miR-188	PLXDC1	three_prime_UTR	-26.2	-0.493174
miR-720	TNS1	cds	-28.1	-0.492591
miR-720	TNS1	three_prime_UTR	-26.2	-0.492591
miR-188	P3H1	cds	-30.4	-0.492405
miR-188	MBNL2	cds	-29.5	-0.491238
miR-188	MBNL2	three_prime_UTR	-29.2	-0.491238
miR-188-5p	RGS16	three_prime_UTR	-30.5	-0.490953
mir-187	CDIPT	three_prime_UTR	-27.5	-0.490252
miR-188-5p	ATP9A	three_prime_UTR	-32.8	-0.488784
miR-188-5p	ATP9A	cds	-27.9	-0.488784
miR-188-5p	QDPR	cds	-31.7	-0.488178
mir-187	HTRA1	five_prime_UTR	-27.6	-0.487441
miR-720	COL4A6	cds	-28.4	-0.487209
miR-449a	PIGS	five_prime_UTR	-26.9	-0.486951
mir-187	IGSF3	three_prime_UTR	-26.3	-0.485859
mir-187	IGSF3	cds	-27.5	-0.485859
miR-188-5p	HTRA3	three_prime_UTR	-28.8	-0.485708
miR-188-5p	HTRA3	cds	-27.9	-0.485708
miR-188	AGPAT4	three_prime_UTR	-25.5	-0.485706
miR-188	TMEM164	five_prime_UTR	-30.8	-0.485671
miR-188	TMEM164	three_prime_UTR	-33.6	-0.485671
miR-188	TMEM164	cds	-27.1	-0.485671
mir-187	SREBF2	cds	-26.2	-0.48506
miR-188-5p	ADAMTS17	cds	-28	-0.48386
miR-188-5p	ADAMTS17	three_prime_UTR	-26.5	-0.48386
miR-720	TMUB1	cds	-29.8	-0.48331
miR-449a	SLC39A7	cds	-26.7	-0.483042
miR-188	SFRP2	five_prime_UTR	-25	-0.482888
miR-720	ST8SIA2	three_prime_UTR	-26.9	-0.48247
miR-720	BCORL1	cds	-28.2	-0.482426
miR-720	BCORL1	three_prime_UTR	-26.1	-0.482426
miR-449a	AKR1A1	cds	-26.3	-0.481574
miR-188	PCGF3	five_prime_UTR	-30.4	-0.481371
miR-188	PCGF3	three_prime_UTR	-27.1	-0.481371
miR-449a	LGMN	three_prime_UTR	-25.8	-0.48108
miR-188-5p	FEM1A	five_prime_UTR	-25.7	-0.480844
miR-188	XPO5	three_prime_UTR	-32.1	-0.480749
miR-188	COL4A6	three_prime_UTR	-34	-0.480062
miR-188	COL4A6	cds	-27.1	-0.480062
miR-449a	NEU3	cds	-27.1	-0.479867
mir-216	NEU3	three_prime_UTR	-25.3	-0.479401
miR-188-5p	PLXDC1	cds	-28.3	-0.47922
miR-720	NYNRIN	three_prime_UTR	-31.1	-0.478531
miR-720	NYNRIN	cds	-28.1	-0.478531
miR-720	NYNRIN	five_prime_UTR	-25.8	-0.478531
miR-449a	ALDH4A1	cds	-27.6	-0.477481
miR-449a	ALDH4A1	three_prime_UTR	-25.5	-0.477481
miR-720	NKD1	three_prime_UTR	-28.1	-0.477219
miR-720	NKD1	cds	-25	-0.477219
mir-187	CRISPLD2	cds	-26.1	-0.477093
mir-187	CRISPLD2	three_prime_UTR	-25.7	-0.477093
mir-216	ADAMTS16	five_prime_UTR	-25.5	-0.475521
miR-449a	VASH1	three_prime_UTR	-28.2	-0.475231
miR-449a	XPO5	three_prime_UTR	-28.9	-0.474658
miR-449a	SLC16A3	three_prime_UTR	-25.3	-0.473184
miR-188	ATP9A	three_prime_UTR	-33.3	-0.47242
miR-188	ST8SIA2	three_prime_UTR	-28.8	-0.472132
mir-187	MGAM2	cds	-30	-0.471815
mir-216	QDPR	cds	-25.7	-0.470744
miR-188	FBXO31	five_prime_UTR	-30.6	-0.470585
miR-188	FBXO31	three_prime_UTR	-29.3	-0.470585
miR-188	FBXO31	cds	-25.5	-0.470585
miR-720	PBX2	five_prime_UTR	-30.5	-0.469316
miR-720	PBX2	three_prime_UTR	-26	-0.469316
miR-188	PCGF2	three_prime_UTR	-28.5	-0.469203
miR-188	PCGF2	cds	-25.6	-0.469203
miR-188	KCNIP3	five_prime_UTR	-26.3	-0.468692
miR-188	KCNIP3	three_prime_UTR	-27.5	-0.468692
miR-188	SLC1A4	three_prime_UTR	-29.8	-0.467011
miR-188	SLC1A4	cds	-26.2	-0.467011
miR-449a	MRPL45	three_prime_UTR	-25.4	-0.466334
miR-188	PLOD1	three_prime_UTR	-29.6	-0.466225
miR-188	PLOD1	cds	-29.1	-0.466225
miR-188-5p	MRC2	cds	-32.3	-0.466196
miR-188-5p	XPO5	three_prime_UTR	-29.8	-0.466166
miR-188-5p	ST8SIA2	three_prime_UTR	-28.3	-0.466114
miR-188	FAM117A	cds	-31.9	-0.465976
miR-188	FAM117A	three_prime_UTR	-27.2	-0.465976
mir-187	PBX2	three_prime_UTR	-28.9	-0.46595
miR-188-5p	POR	cds	-30	-0.464766
miR-188-5p	PCGF3	five_prime_UTR	-25.6	-0.464648
miR-720	KIF3C	three_prime_UTR	-25.8	-0.464543
miR-720	KIF3C	cds	-26.9	-0.464543
miR-449a	NUCB1	cds	-25.1	-0.463242
miR-720	POPDC2	cds	-25.9	-0.463222
miR-188	DESI1	three_prime_UTR	-25.8	-0.463006
mir-187	DOK5	three_prime_UTR	-25.8	-0.462698
miR-188	NKIRAS2	five_prime_UTR	-27.6	-0.46228
miR-188	NKIRAS2	three_prime_UTR	-29.5	-0.46228
mir-187	DHCR24	cds	-25.6	-0.461065
miR-188	C1QTNF6	three_prime_UTR	-35	-0.460849
miR-188	C1QTNF6	cds	-28.8	-0.460849
miR-188	QSOX1	cds	-28	-0.460188
mir-187	FAM193A	three_prime_UTR	-25.9	-0.460142
mir-187	FAM193A	cds	-25.5	-0.460142
miR-188	ZKSCAN4	five_prime_UTR	-25.8	-0.458994
miR-188	ZKSCAN4	cds	-30.6	-0.458994
miR-188	ZKSCAN4	three_prime_UTR	-25.1	-0.458994
miR-449a	UCK2	three_prime_UTR	-27	-0.458643
miR-188-5p	GNB1L	cds	-26.1	-0.458476
miR-188-5p	GNB1L	three_prime_UTR	-25.7	-0.458476
mir-216	TSC22D3	three_prime_UTR	-25.1	-0.457925
miR-720	POR	three_prime_UTR	-26.6	-0.457469
miR-720	POR	cds	-26.5	-0.457469
miR-188	POR	three_prime_UTR	-25.4	-0.457449
miR-449a	PSAP	cds	-28.2	-0.457428
miR-449a	AOC2	three_prime_UTR	-25.4	-0.457084
mir-187	SURF4	three_prime_UTR	-27.5	-0.456849
miR-449a	HEYL	three_prime_UTR	-26.6	-0.456752
miR-188	GNB1L	cds	-30	-0.456492
miR-188-5p	CDIPT	three_prime_UTR	-28.3	-0.455149
miR-188	DHRS3	five_prime_UTR	-31.3	-0.455042
mir-18b	XPO5	cds	-26.6	-0.454628
miR-720	NELFE	cds	-29.9	-0.454001
miR-720	NELFE	three_prime_UTR	-25.9	-0.454001
mir-187	PRDM2	cds	-26.4	-0.45344
miR-720	IL17B	three_prime_UTR	-26.7	-0.453197
mir-18b	ZBTB7C	five_prime_UTR	-27.2	-0.452044
mir-187	CRAT	three_prime_UTR	-27.3	-0.451394
miR-720	LZTS1	three_prime_UTR	-26.2	-0.451384
miR-720	LZTS1	cds	-25.9	-0.451384
miR-720	SNX33	cds	-29.8	-0.450895
mir-216	ALDH2	cds	-25.8	-0.449727
miR-720	RNF157	three_prime_UTR	-32.9	-0.449374
miR-188	CORO2B	three_prime_UTR	-28.7	-0.448969
miR-449a	MRPL2	cds	-31.4	-0.447914
mir-18b	MGAM2	cds	-25.5	-0.447772
mir-216	LZTS1	cds	-27.8	-0.447123
miR-720	PCIF1	cds	-29.8	-0.447049
mir-187	SGSH	three_prime_UTR	-26.5	-0.446853
miR-720	TKT	cds	-25.3	-0.446764
mir-216	NBEAL2	cds	-25.4	-0.446476
miR-720	TPP1	three_prime_UTR	-28.2	-0.446139
miR-720	TPP1	cds	-26.6	-0.446139
miR-188	APMAP	three_prime_UTR	-31.3	-0.446134
miR-188	APMAP	cds	-27.2	-0.446134
mir-187	ADAMTS17	three_prime_UTR	-25.4	-0.445792
mir-187	ADAMTS17	cds	-25.1	-0.445792
miR-188	CASQ1	five_prime_UTR	-32.8	-0.445714
miR-188	CASQ1	three_prime_UTR	-30.4	-0.445714
miR-188-5p	COL4A6	three_prime_UTR	-30.3	-0.445576
miR-188-5p	COL4A6	cds	-27	-0.445576
miR-188	TTLL11	three_prime_UTR	-32.6	-0.445274
miR-188	PSMB2	three_prime_UTR	-28.3	-0.44499
miR-449a	GALNT10	cds	-27.1	-0.444841
miR-449a	ACCSL	cds	-26.1	-0.444244
miR-188	SNX33	cds	-26.1	-0.443734
miR-188-5p	TBXAS1	cds	-27.8	-0.443577
miR-720	RXRG	cds	-25	-0.443427
miR-720	SLC25A44	three_prime_UTR	-27.8	-0.443069
miR-720	SLC25A44	cds	-25.3	-0.443069
miR-720	CBX6	three_prime_UTR	-25.8	-0.442895
miR-188-5p	TMEM164	five_prime_UTR	-28.5	-0.442224
miR-188-5p	TMEM164	three_prime_UTR	-28.2	-0.442224
mir-18b	ZNF703	five_prime_UTR	-27.1	-0.441887
miR-188	PTGFRN	cds	-34.1	-0.440991
miR-188	PTGFRN	three_prime_UTR	-29.5	-0.440991
miR-449a	ADCYAP1R1	three_prime_UTR	-26.6	-0.440665
miR-449a	ADCYAP1R1	cds	-26.6	-0.440665
miR-188-5p	MBNL2	cds	-29	-0.43973
miR-188-5p	MBNL2	three_prime_UTR	-28.7	-0.43973
mir-216	PSMC4	three_prime_UTR	-26.4	-0.439512
miR-720	HLCS	cds	-29.3	-0.439183
miR-188	MGAM2	cds	-30.5	-0.43868
mir-216	DBI	three_prime_UTR	-26.5	-0.438332
miR-188-5p	SLC1A4	cds	-25.6	-0.438213
mir-187	TECTA	cds	-25.8	-0.437584
mir-187	TECTA	five_prime_UTR	-26.7	-0.437584
miR-188-5p	MXRA8	cds	-29.6	-0.437169
miR-188-5p	ITM2C	cds	-28.9	-0.436927
miR-188-5p	ITM2C	three_prime_UTR	-28.4	-0.436927
miR-720	HEYL	cds	-27.1	-0.435995
mir-216	FDFT1	cds	-25.4	-0.435418
miR-188	NSDHL	three_prime_UTR	-33.9	-0.4353
mir-187	C1QTNF6	three_prime_UTR	-26.6	-0.434666
miR-188-5p	EYA2	three_prime_UTR	-27.4	-0.434665
miR-188-5p	EGFR	five_prime_UTR	-25.7	-0.434465
miR-188-5p	EGFR	cds	-26.6	-0.434465
miR-188-5p	SELENOF	three_prime_UTR	-32.5	-0.43442
mir-216	THBD	five_prime_UTR	-30.4	-0.43429
miR-188	MAD2L1BP	three_prime_UTR	-35.9	-0.433198
miR-188	MAD2L1BP	cds	-27.6	-0.433198
mir-187	RRBP1	cds	-28.3	-0.433138
miR-188-5p	GLB1	cds	-30.6	-0.431506
miR-720	EGFLAM	cds	-28.6	-0.430508
miR-720	EGFLAM	five_prime_UTR	-25.5	-0.430508
miR-188-5p	LGMN	three_prime_UTR	-27.3	-0.430168
miR-188	CXCR4	cds	-27.1	-0.428875
miR-188-5p	TTLL11	cds	-25.1	-0.428697
miR-188-5p	TTLL11	three_prime_UTR	-26.3	-0.428697
miR-188-5p	P4HB	cds	-26	-0.428353
miR-188	RIC3	cds	-27.4	-0.428286
miR-449a	IGSF3	three_prime_UTR	-25.6	-0.427917
miR-449a	IGSF3	cds	-25.6	-0.427917
miR-188-5p	EGFL6	cds	-29	-0.427815
miR-720	TEAD4	three_prime_UTR	-26.1	-0.427723
miR-188-5p	QSOX1	cds	-27.5	-0.427692
miR-188	ABCG1	three_prime_UTR	-29.9	-0.42742
miR-188	ABCG1	cds	-30.4	-0.42742
mir-216	PBX2	cds	-28.8	-0.427071
mir-187	TCN2	three_prime_UTR	-25	-0.426456
mir-187	TBC1D22B	three_prime_UTR	-26.8	-0.426243
mir-216	TMEM120B	three_prime_UTR	-25.6	-0.426147
mir-187	LAMTOR2	three_prime_UTR	-28.7	-0.425994
miR-188	EGFR	three_prime_UTR	-30.9	-0.42576
miR-188	EGFR	five_prime_UTR	-26.2	-0.42576
miR-188	EGFR	cds	-27.1	-0.42576
miR-449a	THRSP	three_prime_UTR	-25.6	-0.425668
miR-188-5p	MAD2L1BP	cds	-25.9	-0.425035
mir-187	ZNF423	three_prime_UTR	-27.3	-0.42444
miR-449a	LZTS1	three_prime_UTR	-25.5	-0.423506
miR-449a	ASCC2	cds	-25.6	-0.423491
mir-187	BAG6	cds	-28	-0.42339
miR-188-5p	CASQ1	five_prime_UTR	-26.3	-0.422713
miR-720	GPD1	five_prime_UTR	-29.2	-0.422401
miR-720	CRAT	three_prime_UTR	-29.5	-0.422292
miR-720	CRAT	cds	-28	-0.422292
miR-449a	POPDC2	cds	-28.9	-0.422095
miR-449a	POPDC2	five_prime_UTR	-26.2	-0.422095
miR-188	BCORL1	five_prime_UTR	-33.6	-0.422003
miR-188	BCORL1	three_prime_UTR	-29.6	-0.422003
miR-188	BCORL1	cds	-29.5	-0.422003
miR-188	TSPAN15	three_prime_UTR	-28.7	-0.421344
miR-449a	GPATCH3	cds	-25.9	-0.420868
miR-720	ADCY2	cds	-26.4	-0.419866
mir-187	CCDC167	three_prime_UTR	-27.7	-0.419558
miR-188-5p	C1QTNF6	three_prime_UTR	-34.5	-0.419075
miR-188-5p	FAM117A	cds	-30.2	-0.419
mir-187	NSMCE1	three_prime_UTR	-25	-0.418799
mir-187	ATP9A	three_prime_UTR	-26.5	-0.418008
mir-216	LSM2	cds	-36.1	-0.417772
miR-188-5p	MGAM2	cds	-30	-0.416962
miR-188-5p	PSAP	three_prime_UTR	-25.2	-0.416343
miR-188-5p	PSAP	cds	-26.4	-0.416343
miR-449a	ADAMTS16	five_prime_UTR	-29.3	-0.415978
miR-720	PGAM2	five_prime_UTR	-30.2	-0.415909
mir-187	RET	cds	-25.1	-0.415908
miR-188-5p	TBC1D22B	three_prime_UTR	-29.2	-0.415863
miR-188-5p	TBC1D22B	cds	-25.6	-0.415863
miR-449a	SEMA6B	three_prime_UTR	-25.7	-0.415296
miR-188	NGFR	three_prime_UTR	-31	-0.414776
miR-720	DESI1	cds	-28.7	-0.414646
miR-720	DESI1	three_prime_UTR	-25.2	-0.414646
miR-188	BAG6	cds	-27.3	-0.414155
miR-188	DDAH1	three_prime_UTR	-31.2	-0.413702
miR-188	DDAH1	five_prime_UTR	-27.4	-0.413702
mir-187	RHBDD2	three_prime_UTR	-26	-0.413648
mir-187	RHBDD2	five_prime_UTR	-25.1	-0.413648
miR-188	COTL1	three_prime_UTR	-27.9	-0.413445
miR-188	COTL1	five_prime_UTR	-27.7	-0.413445
miR-188	COTL1	cds	-25.5	-0.413445
miR-188-5p	BCORL1	five_prime_UTR	-33.1	-0.41339
miR-188-5p	BCORL1	cds	-27.2	-0.41339
miR-188-5p	BCORL1	three_prime_UTR	-25	-0.41339
miR-188	SLC16A3	five_prime_UTR	-31.3	-0.413332
miR-188-5p	PLOD1	three_prime_UTR	-29.1	-0.413108
miR-188-5p	PLOD1	cds	-28.6	-0.413108
miR-188	PSPH	cds	-27.6	-0.413001
miR-188	PSPH	three_prime_UTR	-26.1	-0.413001
mir-187	DEGS2	cds	-25.5	-0.412666
mir-187	DESI1	three_prime_UTR	-27.4	-0.412537
miR-188	PBX2	five_prime_UTR	-28.3	-0.412199
miR-188	PBX2	three_prime_UTR	-30.3	-0.412199
miR-188	PBX2	cds	-29.5	-0.412199
miR-449a	ATP2A1	cds	-26.4	-0.412162
miR-720	TBC1D22B	three_prime_UTR	-32.2	-0.411888
mir-187	GPD1	five_prime_UTR	-26.8	-0.411684
miR-449a	NCS1	three_prime_UTR	-28.5	-0.411678
miR-188-5p	PCGF2	three_prime_UTR	-27.9	-0.411193
miR-188-5p	PCGF2	cds	-26.6	-0.411193
miR-449a	CORO2B	cds	-28.3	-0.411125
miR-188	TMUB1	three_prime_UTR	-27.9	-0.410579
miR-188	TMUB1	cds	-28.6	-0.410579
miR-219a-5p	MYO1D	three_prime_UTR	-27.7	-0.409884
miR-219a-5p	MYO1D	cds	-27.3	-0.409884
miR-219a-5p	MYO1D	five_prime_UTR	-26.8	-0.409884
miR-188-5p	SNX33	cds	-25.6	-0.409446
miR-188-5p	BAG6	five_prime_UTR	-25.5	-0.408753
miR-188-5p	BAG6	cds	-27.7	-0.408753
miR-188	SND1	cds	-32	-0.408743
miR-188	SND1	three_prime_UTR	-26.3	-0.408743
miR-449a	ABCG1	three_prime_UTR	-26.7	-0.408681
mir-187	NCS1	three_prime_UTR	-26.4	-0.407987
miR-188	ZNF703	five_prime_UTR	-33.8	-0.407602
miR-188-5p	POLR2A	five_prime_UTR	-25.8	-0.407473
miR-449a	CDIPT	three_prime_UTR	-29.3	-0.406979
mir-187	ZNF703	five_prime_UTR	-26.5	-0.406516
miR-720	TMEM164	three_prime_UTR	-31	-0.406479
miR-720	TMEM164	cds	-27.2	-0.406479
miR-188	FAM193A	cds	-25.1	-0.405971
miR-720	MBNL2	three_prime_UTR	-26.3	-0.405796
miR-188	EYA2	three_prime_UTR	-27.9	-0.405747
miR-449a	RET	cds	-25.3	-0.405428
miR-188	TBC1D22B	three_prime_UTR	-29.7	-0.405402
mir-187	SLC44A2	three_prime_UTR	-29.7	-0.405171
miR-449a	CRAT	cds	-27.2	-0.404923
miR-449a	CRAT	five_prime_UTR	-25.4	-0.404923
miR-188-5p	FBXO31	five_prime_UTR	-30.1	-0.404733
miR-188-5p	FBXO31	three_prime_UTR	-27.6	-0.404733
miR-188-5p	DHRS3	five_prime_UTR	-30.8	-0.404618
miR-188-5p	PSPH	cds	-27.1	-0.404518
miR-188-5p	GUSB	five_prime_UTR	-26.3	-0.403809
miR-188-5p	GUSB	cds	-25.3	-0.403809
miR-188	SGSH	three_prime_UTR	-29.6	-0.403602
mir-187	HSPB6	cds	-26.6	-0.403476
miR-188	TMEM63A	three_prime_UTR	-28.4	-0.402878
miR-449a	ATP9A	three_prime_UTR	-25.6	-0.402686
miR-449a	PSPH	three_prime_UTR	-29.3	-0.401841
miR-449a	NSDHL	three_prime_UTR	-26.3	-0.400698
miR-720	ANGEL1	three_prime_UTR	-28.2	-0.400067
miR-720	ANGEL1	cds	-25.3	-0.400067
miR-449a	FBXO31	three_prime_UTR	-25.4	-0.399282
mir-187	MVB12B	three_prime_UTR	-28.1	-0.399098
miR-449a	NKAIN1	cds	-29.6	-0.398691
miR-188-5p	PSMB2	three_prime_UTR	-32.9	-0.398664
miR-188-5p	FJX1	cds	-28.7	-0.398639
miR-188	DLGAP4	five_prime_UTR	-30.2	-0.398336
miR-188	DLGAP4	cds	-25.6	-0.398336
miR-720	EIF6	three_prime_UTR	-25.2	-0.39809
miR-188-5p	IGSF3	cds	-28.5	-0.397585
miR-188-5p	IGSF3	three_prime_UTR	-28	-0.397585
mir-187	SERHL2	five_prime_UTR	-25.7	-0.397536
miR-188	HLCS	five_prime_UTR	-25.1	-0.397284
miR-188	HLCS	cds	-28.3	-0.397284
miR-449a	PBX2	three_prime_UTR	-28	-0.397268
miR-449a	PBX2	cds	-27.3	-0.397268
mir-18b	LSM2	cds	-25.6	-0.397058
mir-187	POPDC2	five_prime_UTR	-27.7	-0.396586
mir-187	POPDC2	cds	-27.1	-0.396586
mir-216	SLC16A3	five_prime_UTR	-25.4	-0.396518
miR-188	RREB1	cds	-31.9	-0.396376
miR-188-5p	ABCG1	cds	-30.5	-0.395601
miR-188-5p	ABCG1	three_prime_UTR	-28.5	-0.395601
mir-187	DBI	three_prime_UTR	-29.3	-0.395397
miR-188	GMDS	five_prime_UTR	-29.9	-0.395351
mir-216	TCN2	five_prime_UTR	-25.3	-0.395333
miR-188-5p	IFI30	cds	-29.1	-0.394735
miR-188	ZNF423	cds	-32.1	-0.393698
miR-188	ZNF423	five_prime_UTR	-26.7	-0.393698
miR-188	ZNF423	three_prime_UTR	-30.6	-0.393698
miR-188-5p	PTGFRN	cds	-33.6	-0.393358
miR-188-5p	PTGFRN	three_prime_UTR	-29	-0.393358
miR-188-5p	COTL1	cds	-30.3	-0.393327
miR-188-5p	COTL1	five_prime_UTR	-27.2	-0.393327
miR-188	RXRB	three_prime_UTR	-26.8	-0.393221
miR-188	RXRB	cds	-25.5	-0.393221
miR-449a	MVB12B	three_prime_UTR	-29.3	-0.392986
mir-187	RALY	five_prime_UTR	-27.3	-0.391941
mir-187	RALY	cds	-25.8	-0.391941
miR-720	XPO5	cds	-27.5	-0.391605
miR-188	SURF4	three_prime_UTR	-28.6	-0.391433
miR-720	TMEM120B	three_prime_UTR	-25.1	-0.391308
miR-720	FZD8	five_prime_UTR	-25.6	-0.390741
miR-720	FZD8	cds	-26.2	-0.390741
mir-187	SAMM50	five_prime_UTR	-27.7	-0.390451
miR-188-5p	NDUFA8	cds	-25.3	-0.390194
miR-720	TTLL11	three_prime_UTR	-26	-0.389907
miR-188-5p	DESI1	three_prime_UTR	-29.1	-0.389743
mir-18b	RET	cds	-25.7	-0.389316
miR-188	ZNF623	three_prime_UTR	-25.6	-0.387844
miR-188	ZNF623	five_prime_UTR	-26.7	-0.387844
mir-187	KIF3C	cds	-26.9	-0.387125
mir-187	PGAM2	five_prime_UTR	-26.6	-0.387042
miR-188	IFI30	cds	-29.3	-0.384725
mir-187	CMTM7	cds	-28.6	-0.38467
mir-187	CMTM7	three_prime_UTR	-25.9	-0.38467
mir-18b	ZKSCAN4	cds	-25.2	-0.383993
miR-188-5p	NKIRAS2	five_prime_UTR	-27.1	-0.383424
miR-188-5p	NKIRAS2	three_prime_UTR	-25	-0.383424
miR-720	ZNF703	cds	-31.4	-0.383201
miR-720	ZNF703	three_prime_UTR	-27.5	-0.383201
miR-720	ZNF703	five_prime_UTR	-26.2	-0.383201
mir-187	PTGFRN	cds	-25.5	-0.382962
mir-187	PTGFRN	three_prime_UTR	-25	-0.382962
miR-188-5p	CPXM1	cds	-27.5	-0.382725
miR-219a-5p	ATP9A	three_prime_UTR	-25.8	-0.382323
miR-188	SMPD1	three_prime_UTR	-27.5	-0.382249
miR-188	SMPD1	cds	-27.7	-0.382249
miR-720	B3GNT9	cds	-30.1	-0.382191
miR-188	IGSF3	three_prime_UTR	-27.7	-0.381813
miR-188	IGSF3	cds	-28.3	-0.381813
mir-187	THRSP	cds	-26.6	-0.381498
miR-188	SLC39A7	three_prime_UTR	-28.8	-0.380713
miR-188	SLC39A7	cds	-28	-0.380713
miR-449a	TNS1	three_prime_UTR	-29.9	-0.379572
miR-449a	TNS1	cds	-25.9	-0.379572
miR-188	MAP1LC3A	three_prime_UTR	-30.3	-0.378736
miR-449a	TNFRSF13C	three_prime_UTR	-26.1	-0.377746
mir-187	SEMA6B	three_prime_UTR	-25.1	-0.377736
miR-449a	MAZ	cds	-25.4	-0.376904
miR-188-5p	DDAH1	five_prime_UTR	-26	-0.376341
miR-188-5p	DDAH1	three_prime_UTR	-27.2	-0.376341
miR-188-5p	TKT	five_prime_UTR	-25.2	-0.376265
miR-188	NAV1	three_prime_UTR	-30.6	-0.376068
miR-188	NAV1	cds	-26.5	-0.376068
miR-720	GLB1	cds	-30.3	-0.375118
miR-720	RGS16	three_prime_UTR	-29.8	-0.374881
miR-188	UCK2	five_prime_UTR	-29.4	-0.374293
miR-188	UCK2	three_prime_UTR	-29.6	-0.374293
miR-720	LASP1	three_prime_UTR	-27.9	-0.373284
miR-188-5p	RXRB	three_prime_UTR	-28.9	-0.37312
miR-188-5p	RXRB	cds	-26.5	-0.37312
mir-187	TPP1	cds	-26.3	-0.372988
miR-188	DPCD	five_prime_UTR	-26.1	-0.372675
miR-188	DPCD	three_prime_UTR	-25	-0.372675
miR-720	NAV1	five_prime_UTR	-28.7	-0.372518
miR-720	NAV1	cds	-27.7	-0.372518
miR-449a	PGAM2	five_prime_UTR	-27.5	-0.372505
miR-449a	PGAM2	three_prime_UTR	-25.2	-0.372505
miR-188-5p	TMEM63A	cds	-33.8	-0.372418
miR-449a	RYR3	cds	-27.7	-0.372397
mir-18b	SND1	cds	-25.5	-0.371957
mir-18b	MMP14	cds	-25.4	-0.371082
miR-449a	ZNF703	five_prime_UTR	-29.4	-0.371041
miR-449a	ZNF703	three_prime_UTR	-25.7	-0.371041
miR-449a	ZNF703	cds	-26.2	-0.371041
miR-449a	ZBTB7C	three_prime_UTR	-26.6	-0.370358
miR-449a	ZBTB7C	five_prime_UTR	-26.5	-0.370358
miR-449a	BCORL1	cds	-25.7	-0.370189
miR-188	SHMT2	three_prime_UTR	-30.5	-0.369623
miR-188	ADCYAP1R1	three_prime_UTR	-32.3	-0.369043
miR-188	ADCYAP1R1	five_prime_UTR	-26.4	-0.369043
miR-188	MAZ	three_prime_UTR	-30.2	-0.369004
miR-188	MAZ	five_prime_UTR	-26.1	-0.369004
miR-188	MAZ	cds	-26.9	-0.369004
mir-187	LZTS1	cds	-25	-0.368708
miR-188-5p	GMDS	five_prime_UTR	-29.4	-0.367042
miR-720	MIR671	cds	-29.8	-0.366992
miR-720	MIR671	three_prime_UTR	-26.6	-0.366992
miR-188-5p	SND1	three_prime_UTR	-26.2	-0.366826
miR-188-5p	SND1	cds	-27	-0.366826
miR-449a	ANGEL1	three_prime_UTR	-29.5	-0.366734
miR-188-5p	PBX2	five_prime_UTR	-27.2	-0.366192
miR-188-5p	PBX2	three_prime_UTR	-29.8	-0.366192
miR-188-5p	PBX2	cds	-28.7	-0.366192
mir-187	SLC1A4	cds	-26.1	-0.365755
mir-187	P3H1	cds	-25.9	-0.365493
miR-720	PLOD1	cds	-26.9	-0.364767
mir-187	TMEM120B	three_prime_UTR	-28.3	-0.3647
miR-188-5p	TSPAN15	three_prime_UTR	-26.4	-0.364626
miR-188-5p	TSPAN15	cds	-25.7	-0.364626
mir-187	AP2M1	five_prime_UTR	-27.4	-0.364408
miR-188-5p	ZNF423	cds	-31.6	-0.36397
miR-188-5p	ZNF423	three_prime_UTR	-30.1	-0.36397
miR-449a	MIEN1	cds	-25	-0.363209
miR-188-5p	RREB1	cds	-31.4	-0.362097
mir-187	GJA5	cds	-26.4	-0.362068
mir-187	C7H6orf89	three_prime_UTR	-26.1	-0.361995
miR-188-5p	KCNIP3	three_prime_UTR	-26.5	-0.361669
miR-449a	SAMM50	cds	-28.1	-0.361355
mir-216	RPL3	five_prime_UTR	-27.7	-0.360695
mir-187	ABCB8	cds	-25.2	-0.360386
miR-188-5p	SLC39A7	five_prime_UTR	-25.9	-0.360244
miR-188-5p	SLC39A7	three_prime_UTR	-27.4	-0.360244
miR-188-5p	SLC39A7	cds	-27.5	-0.360244
miR-188	TRAM2	five_prime_UTR	-26.2	-0.359981
miR-188	TRAM2	three_prime_UTR	-30.5	-0.359981
miR-720	ST3GAL3	three_prime_UTR	-25.4	-0.358516
miR-449a	NGFR	cds	-25.8	-0.35829
miR-188	ANGEL1	three_prime_UTR	-32.2	-0.358199
miR-188	PCIF1	cds	-25.3	-0.358167
miR-188	TCN2	five_prime_UTR	-28.1	-0.357839
miR-188	TCN2	cds	-25.2	-0.357839
miR-188	CAPN2	five_prime_UTR	-29.1	-0.357439
miR-188	CAPN2	three_prime_UTR	-30.5	-0.357439
miR-188	CAPN2	cds	-27.2	-0.357439
miR-188	OPCML	three_prime_UTR	-27	-0.357409
miR-720	CORO2B	five_prime_UTR	-25.6	-0.35663
miR-720	CORO2B	cds	-29.7	-0.35663
miR-449a	NAV1	cds	-25.2	-0.355853
miR-188	GSTO1	five_prime_UTR	-26.9	-0.355768
miR-188-5p	CAPN2	three_prime_UTR	-30	-0.355534
miR-188-5p	CAPN2	cds	-26.2	-0.355534
miR-720	PROCR	cds	-31.2	-0.355363
miR-449a	PRDM2	three_prime_UTR	-27.7	-0.35529
mir-216	FGF6	three_prime_UTR	-25.2	-0.354774
miR-720	CRABP2	three_prime_UTR	-26.6	-0.354302
miR-188-5p	MAZ	three_prime_UTR	-29.7	-0.353899
miR-720	DEGS2	three_prime_UTR	-26.5	-0.353786
miR-188-5p	TMUB1	cds	-25	-0.353176
mir-187	LASP1	five_prime_UTR	-29.7	-0.35309
miR-188	SCARA3	cds	-29.5	-0.35236
miR-188-5p	ZNF703	five_prime_UTR	-31.5	-0.350835
miR-188-5p	ZNF703	cds	-30.9	-0.350835
miR-188-5p	ZNF703	three_prime_UTR	-28.8	-0.350835
miR-188-5p	RIC3	cds	-26.9	-0.350751
miR-188-5p	SGSH	three_prime_UTR	-31.4	-0.350644
miR-188-5p	SGSH	cds	-26.9	-0.350644
mir-187	CHCHD5	cds	-26.8	-0.350587
miR-720	MTUS2	cds	-29.4	-0.350442
miR-188-5p	NSDHL	three_prime_UTR	-25.8	-0.350414
miR-188	C9H1orf74	three_prime_UTR	-28.3	-0.350041
miR-720	AGPAT4	three_prime_UTR	-25.9	-0.349511
miR-449a	ZKSCAN4	cds	-25.9	-0.349504
miR-188	OLFML3	three_prime_UTR	-30.3	-0.349133
miR-188	ADAMTSL1	cds	-32.4	-0.34882
miR-188	ADAMTSL1	three_prime_UTR	-30.7	-0.34882
miR-188	ASCC2	three_prime_UTR	-30.1	-0.348184
miR-188	TNFRSF13C	three_prime_UTR	-28	-0.348037
miR-188	CRISPLD2	cds	-26.9	-0.347126
mir-187	STIM1	cds	-25	-0.346967
miR-188-5p	HLCS	cds	-29.8	-0.346764
mir-187	HTRA3	cds	-26	-0.346639
miR-188	NELFE	three_prime_UTR	-30.3	-0.346055
miR-188-5p	PCIF1	cds	-28.9	-0.345297
mir-95	SLPI	three_prime_UTR	-25.2	-0.344945
miR-720	SREBF2	cds	-28	-0.344416
miR-720	SREBF2	three_prime_UTR	-25.1	-0.344416
miR-188	DBI	three_prime_UTR	-29.7	-0.342982
miR-188-5p	CORO2B	three_prime_UTR	-28.2	-0.342864
miR-188-5p	MAP1LC3A	five_prime_UTR	-27.7	-0.342277
miR-720	UCK2	three_prime_UTR	-29.6	-0.341351
miR-188-5p	PDCD11	three_prime_UTR	-25.7	-0.341312
miR-188-5p	ADAMTSL1	cds	-31.9	-0.341144
miR-188-5p	ADAMTSL1	three_prime_UTR	-25.5	-0.341144
miR-720	ASB2	three_prime_UTR	-27.9	-0.340866
miR-720	ASB2	cds	-26	-0.340866
miR-188-5p	DPCD	three_prime_UTR	-28.1	-0.340473
miR-188	FASN	cds	-26.4	-0.340375
miR-188	DOK5	five_prime_UTR	-27	-0.340255
miR-188	DOK5	three_prime_UTR	-28.6	-0.340255
miR-188-5p	APMAP	three_prime_UTR	-30.8	-0.340133
miR-188-5p	APMAP	cds	-26.6	-0.340133
miR-188	SLC44A2	three_prime_UTR	-31.8	-0.340064
miR-188	SLC44A2	cds	-27.9	-0.340064
miR-449a	NKD1	three_prime_UTR	-26.3	-0.339696
miR-188	RPS2	five_prime_UTR	-29.9	-0.33962
miR-188-5p	NAV1	three_prime_UTR	-25.3	-0.339359
miR-188-5p	NAV1	cds	-26	-0.339359
miR-188	ALDH2	cds	-29.7	-0.33932
miR-188	ALDH2	three_prime_UTR	-25.8	-0.33932
miR-449a	ADGRE5	cds	-26.1	-0.33864
miR-720	PDCD11	five_prime_UTR	-28	-0.338015
miR-720	PDCD11	cds	-27.4	-0.338015
miR-188-5p	C9H1orf74	three_prime_UTR	-32	-0.337895
miR-188-5p	SMPD1	cds	-29.1	-0.337679
miR-188	PTDSS1	three_prime_UTR	-25.4	-0.337533
mir-187	KY	three_prime_UTR	-25.1	-0.33699
miR-720	NTPCR	cds	-28.4	-0.336966
mir-187	FGF6	three_prime_UTR	-28	-0.336729
miR-188	TUBA1B	three_prime_UTR	-29	-0.33614
miR-188	SERPINH1	three_prime_UTR	-31.7	-0.336103
miR-188	SERPINH1	five_prime_UTR	-26.8	-0.336103
miR-188	CFL1	three_prime_UTR	-31.4	-0.336069
miR-188	CFL1	five_prime_UTR	-33.2	-0.336069
miR-188	CFL1	cds	-27.3	-0.336069
mir-187	IL17B	three_prime_UTR	-27.1	-0.336063
miR-188-5p	TCN2	five_prime_UTR	-27.6	-0.335358
miR-449a	COTL1	five_prime_UTR	-27.8	-0.334885
miR-449a	SGSH	five_prime_UTR	-25.7	-0.334718
miR-188-5p	ADAMTS16	cds	-28.7	-0.3335
miR-188-5p	ADAMTS16	three_prime_UTR	-25.2	-0.3335
miR-188-5p	UCK2	three_prime_UTR	-29.1	-0.332364
miR-720	SLC16A3	cds	-34.7	-0.332259
miR-720	SLC16A3	five_prime_UTR	-28.2	-0.332259
miR-188-5p	ASCC2	cds	-29.7	-0.331979
miR-188	TPP1	cds	-29.6	-0.331935
miR-188	SREBF2	five_prime_UTR	-28.8	-0.331476
miR-188	SREBF2	three_prime_UTR	-32.4	-0.331476
miR-188	SREBF2	cds	-33.9	-0.331476
mir-187	SLC26A7	cds	-27.5	-0.331242
miR-188-5p	ZNF623	five_prime_UTR	-27.2	-0.330918
miR-188-5p	ZNF623	three_prime_UTR	-26.5	-0.330918
miR-188	SLPI	three_prime_UTR	-30.1	-0.330814
miR-188	SLPI	cds	-27.3	-0.330814
miR-188	PDCD11	cds	-27.9	-0.330546
miR-188-5p	TRAM2	three_prime_UTR	-29.9	-0.330084
miR-720	SPAG16	cds	-25.4	-0.329464
miR-449a	AHCYL2	cds	-25.2	-0.328803
miR-449a	AHCYL2	three_prime_UTR	-25.7	-0.328803
mir-187	PSPH	three_prime_UTR	-26	-0.328605
miR-188	GPATCH3	cds	-29.8	-0.328038
miR-188	GPATCH3	three_prime_UTR	-28.7	-0.328038
miR-188-5p	SHMT2	three_prime_UTR	-26.6	-0.327886
miR-449a	ZNF623	five_prime_UTR	-26.4	-0.327581
miR-449a	ZNF623	three_prime_UTR	-25	-0.327581
miR-188-5p	NANOS1	cds	-26.9	-0.327564
miR-188	EGFLAM	cds	-30.8	-0.327049
miR-188	EGFLAM	five_prime_UTR	-25.4	-0.327049
miR-188	KY	cds	-31.4	-0.327025
miR-188	KY	five_prime_UTR	-25.4	-0.327025
miR-188	KY	three_prime_UTR	-27.7	-0.327025
mir-187	CYB5R1	cds	-29.5	-0.327016
miR-188	ALDH4A1	three_prime_UTR	-29.1	-0.326994
miR-188	ALDH4A1	cds	-27.5	-0.326994
miR-188-5p	SCARA3	three_prime_UTR	-28.1	-0.326832
mir-18b	ANGEL1	cds	-25	-0.326796
mir-187	FZD8	cds	-25.8	-0.326453
miR-720	NT5DC2	cds	-29.2	-0.324544
miR-188	DHDDS	three_prime_UTR	-26.3	-0.323742
miR-188	VASH1	three_prime_UTR	-31.9	-0.323617
mir-187	EFNB1	cds	-27.2	-0.323579
miR-188	POPDC2	cds	-28.6	-0.323523
miR-188	AP2M1	three_prime_UTR	-28.2	-0.323457
mir-18b	MYO1D	five_prime_UTR	-27.8	-0.323396
mir-18b	MYO1D	cds	-25.8	-0.323396
mir-18b	MYO1D	three_prime_UTR	-25.3	-0.323396
miR-449a	MAP1LC3A	three_prime_UTR	-29.1	-0.322636
miR-449a	MAP1LC3A	five_prime_UTR	-26.2	-0.322636
miR-188	NEU3	three_prime_UTR	-32.5	-0.32189
miR-188	NEU3	cds	-28	-0.32189
miR-188	FABP3	five_prime_UTR	-28.2	-0.321552
mir-187	TMEM163	cds	-25.7	-0.321125
miR-188-5p	SURF4	three_prime_UTR	-27.8	-0.321123
miR-188	HEYL	three_prime_UTR	-28.9	-0.32099
miR-720	NSDHL	three_prime_UTR	-29.2	-0.320946
mir-187	ZMIZ2	cds	-28	-0.320863
miR-188	ADAMTS16	cds	-31.4	-0.320665
miR-188	ADAMTS16	five_prime_UTR	-25.4	-0.320665
miR-720	MIEN1	cds	-25.8	-0.319845
miR-188-5p	CLCA1	cds	-26	-0.319791
miR-188	DHCR7	cds	-26	-0.319704
mir-187	PNP	cds	-26.3	-0.319246
miR-449a	DBI	three_prime_UTR	-26.5	-0.318925
miR-720	DXO	three_prime_UTR	-29.5	-0.318545
miR-720	DXO	cds	-26.2	-0.318545
miR-720	ASCC2	three_prime_UTR	-31.3	-0.318179
miR-720	RHCG	three_prime_UTR	-28.6	-0.317872
miR-720	RHCG	cds	-28.1	-0.317872
miR-188	GJA5	three_prime_UTR	-26.6	-0.317663
mir-216	DXO	three_prime_UTR	-26.1	-0.317623
miR-188	NANOS1	cds	-27.3	-0.316872
mir-187	IFI30	three_prime_UTR	-26	-0.315902
miR-720	THBD	cds	-26.6	-0.315825
miR-188-5p	KY	cds	-28.3	-0.315784
miR-188-5p	KY	three_prime_UTR	-26.2	-0.315784
miR-188	ACCSL	cds	-27	-0.315645
mir-187	PKNOX2	cds	-27.5	-0.315115
mir-187	EPB41L4B	cds	-27.1	-0.315079
mir-187	ADAMTS16	five_prime_UTR	-30.8	-0.314818
mir-187	ADAMTS16	cds	-27.3	-0.314818
miR-188-5p	GPATCH3	cds	-28.9	-0.314668
miR-188-5p	GPATCH3	three_prime_UTR	-25.7	-0.314668
mir-18b	TEAD4	three_prime_UTR	-32.2	-0.314517
mir-187	FARP1	cds	-25.7	-0.314241
miR-720	VASH1	three_prime_UTR	-33.2	-0.313863
miR-720	CST3	five_prime_UTR	-26.7	-0.313752
miR-188	PIGS	five_prime_UTR	-28	-0.31346
miR-188-5p	NELFE	three_prime_UTR	-28	-0.313007
miR-188-5p	NEU3	cds	-26	-0.312801
miR-188-5p	NEU3	three_prime_UTR	-27	-0.312801
miR-449a	LASP1	three_prime_UTR	-26.1	-0.312218
miR-188-5p	CFL1	five_prime_UTR	-32.7	-0.312052
miR-188-5p	CFL1	cds	-26.8	-0.312052
miR-188-5p	CFL1	three_prime_UTR	-26.4	-0.312052
miR-449a	PSMC4	three_prime_UTR	-25.8	-0.311584
miR-449a	QSOX1	five_prime_UTR	-25.2	-0.311472
miR-449a	QSOX1	cds	-25	-0.311472
miR-449a	MXRA8	cds	-25.4	-0.31096
miR-188-5p	SREBF2	three_prime_UTR	-29.1	-0.31021
miR-188-5p	SREBF2	cds	-25.2	-0.31021
miR-449a	EIF6	three_prime_UTR	-27.8	-0.309645
miR-720	NEU3	three_prime_UTR	-25.2	-0.309148
miR-188-5p	DBI	three_prime_UTR	-29.2	-0.309044
miR-188	CRAT	three_prime_UTR	-33.5	-0.308945
miR-188	CRAT	five_prime_UTR	-31.1	-0.308945
miR-188	CRAT	cds	-28.9	-0.308945
miR-449a	GUSB	cds	-27.2	-0.308793
mir-95	USP2	cds	-25.5	-0.308739
miR-188-5p	ANGEL1	three_prime_UTR	-31.7	-0.308701
miR-188	LAMTOR2	three_prime_UTR	-31.8	-0.308525
miR-720	TRAM2	three_prime_UTR	-28.9	-0.308409
miR-720	TRAM2	cds	-25.5	-0.308409
miR-720	SLC44A2	cds	-33.6	-0.308265
miR-720	SLC44A2	three_prime_UTR	-25.5	-0.308265
miR-449a	SLC25A44	cds	-27.7	-0.307385
miR-449a	SLC25A44	three_prime_UTR	-27	-0.307385
miR-449a	MYO1D	three_prime_UTR	-32.6	-0.306223
miR-449a	MYO1D	five_prime_UTR	-27.6	-0.306223
miR-449a	MYO1D	cds	-25.8	-0.306223
miR-720	SEMA6B	three_prime_UTR	-36.2	-0.305652
miR-720	SEMA6B	cds	-28.6	-0.305652
miR-720	SEMA6B	five_prime_UTR	-25	-0.305652
miR-188-5p	ADCYAP1R1	three_prime_UTR	-27.2	-0.305546
miR-188	ST3GAL3	three_prime_UTR	-27.2	-0.305023
miR-188	DDIT4	three_prime_UTR	-27.8	-0.303793
miR-188-5p	SLC16A3	cds	-36.1	-0.303314
miR-188-5p	SLC16A3	five_prime_UTR	-31.1	-0.303314
miR-188-5p	FASN	five_prime_UTR	-27.9	-0.302777
miR-188-5p	FASN	cds	-26.3	-0.302777
miR-720	RIC3	cds	-27.9	-0.301923
miR-720	GJA5	cds	-25.5	-0.301247
miR-188-5p	ALDH2	cds	-29.2	-0.300837
miR-188-5p	ALDH2	three_prime_UTR	-28.2	-0.300837
miR-188-5p	FZD8	five_prime_UTR	-27.9	-0.300205
miR-188-5p	PIGS	three_prime_UTR	-27.5	-0.300192
miR-188-5p	PIGS	five_prime_UTR	-27.5	-0.300192
miR-188-5p	PIGS	cds	-25.7	-0.300192
miR-449a	MMP14	cds	-26.5	-0.299883
miR-720	LAMTOR2	three_prime_UTR	-26.8	-0.299841
miR-720	AMOTL1	cds	-25	-0.299257
miR-720	AMOTL1	three_prime_UTR	-26.2	-0.299257
miR-720	PIGS	cds	-30.3	-0.298982
miR-720	PIGS	three_prime_UTR	-27.9	-0.298982
miR-720	PIGS	five_prime_UTR	-26.3	-0.298982
miR-720	SCARA3	cds	-28.8	-0.298775
miR-188-5p	CYB5R1	three_prime_UTR	-28.9	-0.298349
miR-188-5p	CYB5R1	cds	-28.8	-0.298349
miR-188-5p	TNFRSF13C	cds	-26.3	-0.29792
miR-188-5p	TNFRSF13C	three_prime_UTR	-27.8	-0.29792
miR-720	ADGRA2	cds	-27.4	-0.2979
mir-216	PRDM2	three_prime_UTR	-25.8	-0.297093
miR-449a	NBEAL2	cds	-27.2	-0.296562
miR-188	THBD	five_prime_UTR	-32.6	-0.29652
miR-720	APMAP	three_prime_UTR	-26.3	-0.296152
miR-720	TMEM63A	three_prime_UTR	-29.3	-0.296069
miR-720	TMEM63A	cds	-25.4	-0.296069
